# Supplementary material for: A genotyping assay to determine geographic origin and transmission potential of Plasmodium falciparum malaria cases
Source: Commun Biol. 2021 Sep 30;4:1145. doi: 10.1038/s42003-021-02667-0 (PMC8484479; doi:10.1038/s42003-021-02667-0)
Supplement: Supplementary file 3 — Supplementary Data 1 [file 42003_2021_2667_MOESM3_ESM.xlsx]

## Sheet: Geog. origin & Alt alle freq
Geographic origin of Pfs47 sequences analyzed
Country	#Sequences
El Savador	1
Honduras	1
Colombia	16
Peru	14
Brazil	31
French guiana	58
Senegal	180
The Gambia	170
Guinea	300
Liberia	1
Mali	274
Burkina faso	56
Ghana	1112
Nigeria	7
DR of the Congo	183
Sudan	2
Uganda	20
Kenya	56
Tanzania	68
Malawi	676
Mozambique	1
Madagascar	18
S. Africa	1
Bangladesh	80
Myanmar	81
Thailand	238
Laos	130
Cambodia	1012
Vietnam	134
Papua new guinea	49
Other African	1
Total	4971
Alternate allele frequency of Pfs47 Single Nucleotide Polymorphisms (SNP).
The reference alle is the most frequent allele in Africa.
SNP (bp)	Africa	NewWorld	Asia	PNG
11	0.000319898	0	0	0
23	0.000959693	0	0	0
38	0.000319898	0	0	0
54	0.000639795	0	0	0
60	0.000319898	0	0	0
77	0.000319898	0	0	0
81	0.231926	0	0.000597015	0
82	0.00127959	0	0.957015	0.326531
86	0.000319898	0	0	0
103	0.000319898	0	0	0
136	0.000319898	0	0.00179105	0
147	0	0	0.00477612	0
163	0.000959693	0	0.45194	0.285714
203	0	0.190083	0	0
231	0.000319898	0	0	0
328	0.00127959	0	0	0
341	0.000319898	0	0	0
346	0.000959693	0	0	0
362	0.000959693	0	0	0
367	0.000639795	0	0	0
378	0.000959693	0	0	0
431	0.00191939	0	0	0
442	0.000319898	0	0	0
474	0.000319898	0	0	0
514	0.000959693	0	0	0
532	0	0.338843	0	0
539	0.000319898	0	0	0
546	0.000319898	0	0	0
557	0.000319898	0	0.137313	0.0204082
564	0.0863724	0	0.000597015	0.0816327
581	0.0550224	0.00826446	0.00119403	0
607	0.00191939	0	0	0
624	0.000319898	0	0	0
657	0.0326296	0	0	0
664	0.000319898	0	0	0
671	0.00159949	0	0.932537	0.346939
707	0.00159949	0.991736	0.994627	0.897959
712	0.000319898	0	0	0
718	0.0252719	0	0.93194	0.326531
725	0.000319898	0.991736	0	0.0204082
740	0.000319898	0.991736	0	0.0204082
742	0.259437	0.991736	0.995224	0.897959
784	0.00383877	0	0.000597015	0.0204082
799	0.000319898	0	0	0
808	0.00223928	0	0	0
814	0.0380678	0	0.813731	0.306122
815	0.160269	0	0.000597015	0
817	0.000319898	0	0	0
826	0.0115163	0	0	0
858	0.000639795	0	0	0
889	0	0	0.000597015	0
907	0.00383877	0	0	0
910	0.000319898	0	0	0
925	0.000319898	0	0	0
930	0.000319898	0	0	0
941	0.000319898	0	0	0
949	0.000319898	0	0	0
954	0.000639795	0	0	0
974	0.000639795	0	0	0
977	0.000319898	0	0	0
992	0.000639795	0	0	0
1066	0.000319898	0	0	0
1083	0.000639795	0	0	0
1090	0.000319898	0	0	0
1093	0.00127959	0	0	0
1106	0.0924504	0	0	0
1134	0.000959693	0	0	0
1182	0.000319898	0	0	0
1206	0.000319898	0	0	0
1208	0.000319898	0	0	0
1215	0	0	0.00179105	0
1221	0	0	0.000597015	0
1222	0	0	0.000597015	0
1234	0.000639795	0	0	0
1239	0	0	0.00358209	0
1251	0.00575816	0	0	0
1266	0.000319898	0	0	0
1276	0.000319898	0	0.0364179	0
1280	0.000319898	0	0	0
1281	0.000639795	0	0	0
1296	0	0	0.0877612	0
1297	0	0	0.00716418	0
1299	0.000319898	0	0	0
