# Supplementary material for: A genotyping assay to determine geographic origin and transmission potential of Plasmodium falciparum malaria cases
Source: Commun Biol. 2021 Sep 30;4:1145. doi: 10.1038/s42003-021-02667-0 (PMC8484479; doi:10.1038/s42003-021-02667-0)
Supplement: Supplementary file 4 — Supplementary Data 2 [file 42003_2021_2667_MOESM4_ESM.xlsx]

## Sheet: Sheet1
FST values of Pfs47 single nucleotide polymorphisms (SNP) between different geographic regions.
SNP (bp)	11	23	38	54	60	77	81	82	86	103	136	147	163	203	231	328	341	346	362	367	378	431	442	474	514	532	539	546	557	564	581	607	624	657	664	671	707	712	718	725	740	742	784	799	808	814	815	817	826
Africa vs. NW	0	0.00064	0	0.00032	0	0	0.23168	0.00096	0	0	0	0	0.00064	0.18333	0	0.00096	0	0.00064	0.00064	0.00032	0.00064	0.0016	0	0	0.00064	0.33333	0	0	0	0.08608	0.03369	0.0016	0	0.03232	0	0.00128	0.99004	0	0.02496	0.99134	0.99134	0.72786	0.00323	0	0.00192	0.03776	0.16	0	0.0112
Africa vs. Asia	0	0.00064	0	0.00032	0	0	0.23017	0.9556	0	0	0.00047	0.00418	0.4496	0	0	0.00096	0	0.00064	0.00064	0.00032	0.00064	0.0016	0	0	0.00064	0	0	0	0.13593	0.0844	0.05135	0.0016	0	0.03232	0	0.93068	0.99301	0	0.90319	0	0	0.73323	0.0018	0	0.00192	0.76161	0.15841	0	0.0112
Africa vs. PNG	0	0.00064	0	0.00032	0	0	0.23168	0.30952	0	0	0	0	0.26853	0	0	0.00096	0	0.00064	0.00064	0.00032	0.00064	0.0016	0	0	0.00064	0	0	0	-0.00063	-0.01017	0.05472	0.0016	0	0.03232	0	0.32968	0.8939	0	0.25699	-0.00063	-0.00063	0.58678	-0.003	0	0.00192	0.2101	0.16	0	0.0112
NW vs. Asia	0	0	0	0	0	0	0	0.95699	0	0	0.00119	0.00418	0.45161	0.18333	0	0	0	0	0	0	0	0	0	0	0	0.33333	0	0	0.1368	0	-0.00202	0	0	0	0	0.9325	-0.00466	0	0.9319	0.99167	0.99167	-0.00455	0	0	0	0.81362	0	0	0
NW vs. PNG	0	0	0	0	0	0	0	0.3125	0	0	0	0	0.27083	0.18333	0	0	0	0	0	0	0	0	0	0	0	0.33333	0	0	0	0.0625	0	0	0	0	0	0.33333	0.06276	0	0.3125	0.97049	0.97049	0.06276	0	0	0	0.29167	0	0	0
Asia vs. PNG	0	0	0	0	0	0	0	0.59662	0	0	0.00119	0.00418	0.04846	0	0	0	0	0	0	0	0	0	0	0	0	0	0	0	0.08664	0.06093	0.0006	0	0	0	0	0.53473	0.06991	0	0.55689	0	0	0.07132	-0.00058	0	0	0.40722	0	0	0
[truncated: 34 more columns]
