# Supplementary material for: A genotyping assay to determine geographic origin and transmission potential of Plasmodium falciparum malaria cases
Source: Commun Biol. 2021 Sep 30;4:1145. doi: 10.1038/s42003-021-02667-0 (PMC8484479; doi:10.1038/s42003-021-02667-0)
Supplement: Supplementary file 5 — Supplementary Data 3 [file 42003_2021_2667_MOESM5_ESM.xlsx]

## Sheet: SampleInfo
Sample_ID	Location	Country	Region	Continent	Year	Source	Study	File
SantaLucia		El salvador	N. S. America	S. America		Molina-Cruz et al. 2015 PNAS*
HB3		Honduras	N. S. America	S. America		Molina-Cruz et al. 2015 PNAS
PW0001-C		Colombia	W. S. America	S. America	2011	PfCP	1023	ERS032163
PW0002-C		Colombia	W. S. America	S. America	2011	PfCP	1023	ERS032040
PW0003-C		Colombia	W. S. America	S. America	2011	PfCP	1023	ERS032162
PW0004-C		Colombia	W. S. America	S. America	2011	PfCP	1023	ERS032161
PW0005-C		Colombia	W. S. America	S. America	2011	PfCP	1023	ERS032164
PW0006-C		Colombia	W. S. America	S. America	2011	PfCP	1023	ERS032165
PW0007-C		Colombia	W. S. America	S. America	2011	PfCP	1023	ERS032157
PW0008-C		Colombia	W. S. America	S. America	2011	PfCP	1023	ERS032013
PW0009-C		Colombia	W. S. America	S. America	2011	PfCP	1023	ERS032059
PW0010-CW		Colombia	W. S. America	S. America	2011	PfCP	1023	ERS032646
PW0012-C		Colombia	W. S. America	S. America	2011	PfCP	1023	ERS032159
PW0013-C		Colombia	W. S. America	S. America	2011	PfCP	1023	ERS032166
PW0014-C		Colombia	W. S. America	S. America	2011	PfCP	1023	ERS032168
PW0015-C		Colombia	W. S. America	S. America	2011	PfCP	1023	ERS032167
PW0016-C		Colombia	W. S. America	S. America	2011	PfCP	1023	ERS032061
PW0017-C		Colombia	W. S. America	S. America	2011	PfCP	1023	ERS032158
Peru_1		Peru	W. S. America	S. America	2011	SRA		ERS010192
Peru_2		Peru	W. S. America	S. America	2011	SRA		ERS010215
Peru_3		Peru	W. S. America	S. America	2011	SRA		ERS010050
Peru_4		Peru	W. S. America	S. America	2011	SRA		ERS011444
Peru_5		Peru	W. S. America	S. America	2011	SRA		ERS011443
Peru_6		Peru	W. S. America	S. America	2011	SRA		ERS016330
Peru_7		Peru	W. S. America	S. America	2011	SRA		ERS071916
Peru_8		Peru	W. S. America	S. America	2011	SRA		ERS071910
Peru_9		Peru	W. S. America	S. America	2011	SRA		ERS071911
Peru_10		Peru	W. S. America	S. America	2011	SRA		ERS071917
Peru_11		Peru	W. S. America	S. America	2011	SRA		ERS071918
pf248-10_NIH_PC26		Peru	W. S. America	S. America		Molina-Cruz et al. 2015 PNAS
pf248-11_NIH_PC49		Peru	W. S. America	S. America		Molina-Cruz et al. 2015 PNAS
pf248-9_NIH_PC15		Peru	W. S. America	S. America		Molina-Cruz et al. 2015 PNAS
Brazil_1		Brazil	E. S. America	S. America	1980	IGS		SAMN06175780
Brazil_2		Brazil	E. S. America	S. America	2016	IGS		SAMN08815883
Brazil_3		Brazil	E. S. America	S. America	2016	IGS		SAMN08815884
Brazil_4		Brazil	E. S. America	S. America	2016	IGS		SAMN08815885
Brazil_5		Brazil	E. S. America	S. America	2016	IGS		SAMN08815886
Brazil_6		Brazil	E. S. America	S. America	2016	IGS		SAMN08815887
Brazil_7		Brazil	E. S. America	S. America	2016	IGS		SAMN08815888
Brazil_8		Brazil	E. S. America	S. America	2016	IGS		SAMN08815889
Brazil_9		Brazil	E. S. America	S. America	2016	IGS		SAMN08815890
Brazil_10		Brazil	E. S. America	S. America	2016	IGS		SAMN08815891
Brazil_11		Brazil	E. S. America	S. America	2016	IGS		SAMN08815892
Brazil_12		Brazil	E. S. America	S. America	2016	IGS		SAMN08815893
Brazil_13		Brazil	E. S. America	S. America	2016	IGS		SAMN08815894
Brazil_14		Brazil	E. S. America	S. America	2016	IGS		SAMN08815895
Brazil_15		Brazil	E. S. America	S. America	2016	IGS		SAMN08815896
Brazil_16		Brazil	E. S. America	S. America	2016	IGS		SAMN08815897
Brazil_17		Brazil	E. S. America	S. America	2016	IGS		SAMN08815898
Brazil_18		Brazil	E. S. America	S. America	2016	IGS		SAMN08815899
Brazil_19		Brazil	E. S. America	S. America	2016	IGS		SAMN08815900
Brazil_20		Brazil	E. S. America	S. America	2016	IGS		SAMN08815901
Brazil_21		Brazil	E. S. America	S. America	2016	IGS		SAMN08815902
Brazil_22		Brazil	E. S. America	S. America	2016	IGS		SAMN08815903
Brazil_23		Brazil	E. S. America	S. America	2016	IGS		SAMN08815904
pf248-1_NIH_ICS		Brazil	E. S. America	S. America		Molina-Cruz et al. 2015 PNAS
pf248-2_NIH_PAD		Brazil	E. S. America	S. America		Molina-Cruz et al. 2015 PNAS
pf248-3_NIH_ECP		Brazil	E. S. America	S. America		Molina-Cruz et al. 2015 PNAS
pf248-4_NIH_DIZ14		Brazil	E. S. America	S. America		Molina-Cruz et al. 2015 PNAS
pf248-5_NIH_DIV17		Brazil	E. S. America	S. America		Molina-Cruz et al. 2015 PNAS
pf248-6_NIH_PEBHZ945		Brazil	E. S. America	S. America		Molina-Cruz et al. 2015 PNAS
pf248-7_NIH_PFBZ597		Brazil	E. S. America	S. America		Molina-Cruz et al. 2015 PNAS
pf248-8_NIH_PEBHZ357		Brazil	E. S. America	S. America		Molina-Cruz et al. 2015 PNAS
FG_1		French guiana	E. S. America	S. America	2009-2013	SRA		SRR2098951;SRR2104409
FG_2		French guiana	E. S. America	S. America	2009-2013	SRA		SRR2099522;SRR2104430
FG_3		French guiana	E. S. America	S. America	2009-2013	SRA		SRR2097567;SRR2102960
FG_4		French guiana	E. S. America	S. America	2009-2013	SRA		SRR2099776;SRR2104410
FG_5		French guiana	E. S. America	S. America	2009-2013	SRA		SRR2099529;SRR2103608
FG_6		French guiana	E. S. America	S. America	2009-2013	SRA		SRR2098613;SRR2103413
FG_7		French guiana	E. S. America	S. America	2009-2013	SRA		SRR2099479;SRR2099557
FG_8		French guiana	E. S. America	S. America	2009-2013	SRA		SRR2099471;SRR2099473
FG_9		French guiana	E. S. America	S. America	2009-2013	SRA		SRR2098911;SRR2104411
FG_10		French guiana	E. S. America	S. America	2009-2013	SRA		SRR2102025;SRR2104404
FG_11		French guiana	E. S. America	S. America	2009-2013	SRA		SRR2099719;SRR2104420
FG_12		French guiana	E. S. America	S. America	2009-2013	SRA		SRR2098662;SRR2103415
FG_13		French guiana	E. S. America	S. America	2009-2013	SRA		SRR2099480;SRR2104414
FG_14		French guiana	E. S. America	S. America	2009-2013	SRA		SRR2099884;SRR2104415
FG_15		French guiana	E. S. America	S. America	2009-2013	SRA		SRR2099889;SRR2104431
FG_16		French guiana	E. S. America	S. America	2009-2013	SRA		SRR2099773;SRR2104412
FG_17		French guiana	E. S. America	S. America	2009-2013	SRA		SRR2099307;SRR2106468
FG_18		French guiana	E. S. America	S. America	2009-2013	SRA		SRR2099484;SRR2104434
FG_19		French guiana	E. S. America	S. America	2009-2013	SRA		SRR2101832;SRR2104438
FG_20		French guiana	E. S. America	S. America	2009-2013	SRA		SRR2098781;SRR2106485
FG_21		French guiana	E. S. America	S. America	2009-2013	SRA		SRR2098349;SRR2103286
FG_22		French guiana	E. S. America	S. America	2009-2013	SRA		SRR2098915;SRR2104427
FG_23		French guiana	E. S. America	S. America	2009-2013	SRA		SRR2099481;SRR2104423
FG_24		French guiana	E. S. America	S. America	2009-2013	SRA		SRR2099549;SRR2104433
FG_25		French guiana	E. S. America	S. America	2009-2013	SRA		SRR2099563;SRR2106507
FG_26		French guiana	E. S. America	S. America	2009-2013	SRA		SRR2099550;SRR2104424
FG_27		French guiana	E. S. America	S. America	2009-2013	SRA		SRR2099309;SRR2106474
FG_28		French guiana	E. S. America	S. America	2009-2013	SRA		SRR2098005;SRR2104439
FG_29		French guiana	E. S. America	S. America	2009-2013	SRA		SRR2098570;SRR2103460
FG_30		French guiana	E. S. America	S. America	2009-2013	SRA		SRR2098950;SRR2103639
FG_31		French guiana	E. S. America	S. America	2009-2013	SRA		SRR2098782;SRR2103105
FG_32		French guiana	E. S. America	S. America	2009-2013	SRA		SRR2098006;SRR2106486
FG_33		French guiana	E. S. America	S. America	2009-2013	SRA		SRR2098351;SRR2103599
FG_34		French guiana	E. S. America	S. America	2009-2013	SRA		SRR2099411;SRR2104428
FG_35		French guiana	E. S. America	S. America	2009-2013	SRA		SRR2101833;SRR2104437
FG_36		French guiana	E. S. America	S. America	2009-2013	SRA		SRR2099476;SRR2106487
H209		French guiana	E. S. America	S. America		Molina-Cruz et al. 2015 PNAS
M113-A		French guiana	E. S. America	S. America		Molina-Cruz et al. 2015 PNAS
M219-D		French guiana	E. S. America	S. America		Molina-Cruz et al. 2015 PNAS
M271-D		French guiana	E. S. America	S. America		Molina-Cruz et al. 2015 PNAS
M312-D		French guiana	E. S. America	S. America		Molina-Cruz et al. 2015 PNAS
N011-A		French guiana	E. S. America	S. America		Molina-Cruz et al. 2015 PNAS
N023-A		French guiana	E. S. America	S. America		Molina-Cruz et al. 2015 PNAS
N071-I		French guiana	E. S. America	S. America		Molina-Cruz et al. 2015 PNAS
N164-A		French guiana	E. S. America	S. America		Molina-Cruz et al. 2015 PNAS
N497-C		French guiana	E. S. America	S. America		Molina-Cruz et al. 2015 PNAS
N579-A		French guiana	E. S. America	S. America		Molina-Cruz et al. 2015 PNAS
O079-B		French guiana	E. S. America	S. America		Molina-Cruz et al. 2015 PNAS
O141-A		French guiana	E. S. America	S. America		Molina-Cruz et al. 2015 PNAS
O222-A		French guiana	E. S. America	S. America		Molina-Cruz et al. 2015 PNAS
O306-A		French guiana	E. S. America	S. America		Molina-Cruz et al. 2015 PNAS
O314		French guiana	E. S. America	S. America		Molina-Cruz et al. 2015 PNAS
P164-C		French guiana	E. S. America	S. America		Molina-Cruz et al. 2015 PNAS
P167-B		French guiana	E. S. America	S. America		Molina-Cruz et al. 2015 PNAS
P196J3-C		French guiana	E. S. America	S. America		Molina-Cruz et al. 2015 PNAS
P237-C		French guiana	E. S. America	S. America		Molina-Cruz et al. 2015 PNAS
P241-D		French guiana	E. S. America	S. America		Molina-Cruz et al. 2015 PNAS
G224		French guiana	E. S. America	S. America		Molina-Cruz et al. 2015 PNAS
SenP005.02.1	Thies	Senegal	W. Africa	Africa	1905-06-24	Pf3k	Broad Senegal	SRS378800
SenP011.02.1	Thies	Senegal	W. Africa	Africa	1905-06-24	Pf3k	Broad Senegal	SRS378794
SenP019.04.1	Thies	Senegal	W. Africa	Africa	1905-06-26	Pf3k	Broad Senegal	SRS378792
SenP027.02.1	Thies	Senegal	W. Africa	Africa	1905-06-24	Pf3k	Broad Senegal	SRS119083
SenP031.01.1	Thies	Senegal	W. Africa	Africa	1905-06-23	Pf3k	Broad Senegal	SRS378793
SenP051.02.1	Thies	Senegal	W. Africa	Africa	1905-06-24	Pf3k	Broad Senegal	SRS119087
SenP060.02.1	Thies	Senegal	W. Africa	Africa	1905-06-24	Pf3k	Broad Senegal	SRS378807
SenT001.08.1	Thies	Senegal	W. Africa	Africa	1905-06-30	Pf3k	Broad Senegal	SRS415840
SenT002.07.1	Thies	Senegal	W. Africa	Africa	1905-06-29	Pf3k	Broad Senegal	SRS415836
SenT002.09.1	Thies	Senegal	W. Africa	Africa	1905-07-01	Pf3k	Broad Senegal	SRS107450,SRS310441
SenT011.09.1	Thies	Senegal	W. Africa	Africa	1905-07-01	Pf3k	Broad Senegal	SRS399554
SenT015.09.1	Thies	Senegal	W. Africa	Africa	1905-07-01	Pf3k	Broad Senegal	SRS310432
SenT015.11.1	Thies	Senegal	W. Africa	Africa	1905-07-03	Pf3k	Broad Senegal	SRS399581
SenT022.09.1	Thies	Senegal	W. Africa	Africa	1905-07-01	Pf3k	Broad Senegal	SRS310458
SenT022.11.1	Thies	Senegal	W. Africa	Africa	1905-07-03	Pf3k	Broad Senegal	SRS399558
SenT024.10.1	Thies	Senegal	W. Africa	Africa	1905-07-02	Pf3k	Broad Senegal	SRS312011
SenT025.10.1	Thies	Senegal	W. Africa	Africa	1905-07-02	Pf3k	Broad Senegal	SRS312021
SenT026.10.1	Thies	Senegal	W. Africa	Africa	1905-07-02	Pf3k	Broad Senegal	SRS331978
SenT030.11.1	Thies	Senegal	W. Africa	Africa	1905-07-03	Pf3k	Broad Senegal	SRS399570
SenT033.08.1	Thies	Senegal	W. Africa	Africa	1905-06-30	Pf3k	Broad Senegal	SRS310436
SenT033.09.1	Thies	Senegal	W. Africa	Africa	1905-07-01	Pf3k	Broad Senegal	SRS072683,SRS310440
SenT037.09.1	Thies	Senegal	W. Africa	Africa	1905-07-01	Pf3k	Broad Senegal	SRS399559
SenT040.11.1	Thies	Senegal	W. Africa	Africa	1905-07-03	Pf3k	Broad Senegal	SRS399556
SenT042.09.1	Thies	Senegal	W. Africa	Africa	1905-07-01	Pf3k	Broad Senegal	SRS310449
SenT044.10.1	Thies	Senegal	W. Africa	Africa	1905-07-02	Pf3k	Broad Senegal	SRS310430
SenT044.11.1	Thies	Senegal	W. Africa	Africa	1905-07-03	Pf3k	Broad Senegal	SRS399583
SenT045.11.1	Thies	Senegal	W. Africa	Africa	1905-07-03	Pf3k	Broad Senegal	SRS399544
SenT046.11.1	Thies	Senegal	W. Africa	Africa	1905-07-03	Pf3k	Broad Senegal	SRS399579
SenT047.09.1	Thies	Senegal	W. Africa	Africa	1905-07-01	Pf3k	Broad Senegal	SRS310454
SenT052.11.1	Thies	Senegal	W. Africa	Africa	1905-07-03	Pf3k	Broad Senegal	SRS399580
SenT053.11.1	Thies	Senegal	W. Africa	Africa	1905-07-03	Pf3k	Broad Senegal	SRS399592
SenT055.11.1	Thies	Senegal	W. Africa	Africa	1905-07-03	Pf3k	Broad Senegal	SRS399565
SenT058.10.1	Thies	Senegal	W. Africa	Africa	1905-07-02	Pf3k	Broad Senegal	SRS312017
SenT058.11.1	Thies	Senegal	W. Africa	Africa	1905-07-03	Pf3k	Broad Senegal	SRS399568
SenT061.09.1	Thies	Senegal	W. Africa	Africa	1905-07-01	Pf3k	Broad Senegal	SRS310427
SenT063.07.1	Thies	Senegal	W. Africa	Africa	1905-06-29	Pf3k	Broad Senegal	SRS310419
SenT066.08.1	Thies	Senegal	W. Africa	Africa	1905-06-30	Pf3k	Broad Senegal	SRS415856
SenT067.09.1	Thies	Senegal	W. Africa	Africa	1905-07-01	Pf3k	Broad Senegal	SRS415855
SenT067.11.1	Thies	Senegal	W. Africa	Africa	1905-07-03	Pf3k	Broad Senegal	SRS399577
SenT069.11.1	Thies	Senegal	W. Africa	Africa	1905-07-03	Pf3k	Broad Senegal	SRS399578
SenT072.11.1	Thies	Senegal	W. Africa	Africa	1905-07-03	Pf3k	Broad Senegal	SRS399567
SenT074.10.1	Thies	Senegal	W. Africa	Africa	1905-07-02	Pf3k	Broad Senegal	SRS312022
SenT074.11.1	Thies	Senegal	W. Africa	Africa	1905-07-03	Pf3k	Broad Senegal	SRS399593
SenT077.08.1	Thies	Senegal	W. Africa	Africa	1905-06-30	Pf3k	Broad Senegal	SRS310453
SenT077.11.1	Thies	Senegal	W. Africa	Africa	1905-07-03	Pf3k	Broad Senegal	SRS399576
SenT081.10.1	Thies	Senegal	W. Africa	Africa	1905-07-02	Pf3k	Broad Senegal	SRS312015
SenT082.10.1	Thies	Senegal	W. Africa	Africa	1905-07-02	Pf3k	Broad Senegal	SRS399566
SenT084.09.1	Thies	Senegal	W. Africa	Africa	1905-07-01	Pf3k	Broad Senegal	SRS310455 SRS399543
SenT084.10.1	Thies	Senegal	W. Africa	Africa	1905-07-02	Pf3k	Broad Senegal	SRS399555
SenT084.11.1	Thies	Senegal	W. Africa	Africa	1905-07-03	Pf3k	Broad Senegal	SRS399562
SenT085.10.1	Thies	Senegal	W. Africa	Africa	1905-07-02	Pf3k	Broad Senegal	SRS399571
SenT086.09.1	Thies	Senegal	W. Africa	Africa	1905-07-01	Pf3k	Broad Senegal	SRS107429,SRS311451
SenT087.08.1	Thies	Senegal	W. Africa	Africa	1905-06-30	Pf3k	Broad Senegal	SRS415850
SenT087.09.1	Thies	Senegal	W. Africa	Africa	1905-07-01	Pf3k	Broad Senegal	SRS312013
SenT087.11.1	Thies	Senegal	W. Africa	Africa	1905-07-03	Pf3k	Broad Senegal	SRS399545
SenT092.08.1	Thies	Senegal	W. Africa	Africa	1905-06-30	Pf3k	Broad Senegal	SRS415839
SenT097.09.1	Thies	Senegal	W. Africa	Africa	1905-07-01	Pf3k	Broad Senegal	SRS310392
SenT097.11.1	Thies	Senegal	W. Africa	Africa	1905-07-03	Pf3k	Broad Senegal	SRS399584
SenT102.08.1	Thies	Senegal	W. Africa	Africa	1905-06-30	Pf3k	Broad Senegal	SRS310423
SenT104.07.1	Thies	Senegal	W. Africa	Africa	1905-06-29	Pf3k	Broad Senegal	SRS310446
SenT105.07.1	Thies	Senegal	W. Africa	Africa	1905-06-29	Pf3k	Broad Senegal	SRS119086
SenT106.08.1	Thies	Senegal	W. Africa	Africa	1905-06-30	Pf3k	Broad Senegal	SRS310452
SenT110.09.1	Thies	Senegal	W. Africa	Africa	1905-07-01	Pf3k	Broad Senegal	SRS415853
SenT111.09.1	Thies	Senegal	W. Africa	Africa	1905-07-01	Pf3k	Broad Senegal	SRS107434,SRS310457
SenT113.09.1	Thies	Senegal	W. Africa	Africa	1905-07-01	Pf3k	Broad Senegal	SRS119077,SRS310459
SenT117.08.1	Thies	Senegal	W. Africa	Africa	1905-06-30	Pf3k	Broad Senegal	SRS399548
SenT119.09.1	Thies	Senegal	W. Africa	Africa	1905-07-01	Pf3k	Broad Senegal	SRS415838
SenT120.11.1	Thies	Senegal	W. Africa	Africa	1905-07-03	Pf3k	Broad Senegal	SRS399563
SenT124.10.1	Thies	Senegal	W. Africa	Africa	1905-07-02	Pf3k	Broad Senegal	SRS399564
SenT124.11.1	Thies	Senegal	W. Africa	Africa	1905-07-03	Pf3k	Broad Senegal	SRS399551
SenT125.11.1	Thies	Senegal	W. Africa	Africa	1905-07-03	Pf3k	Broad Senegal	SRS399589
SenT128.08.1	Thies	Senegal	W. Africa	Africa	1905-06-30	Pf3k	Broad Senegal	SRS415846
SenT130.09.1	Thies	Senegal	W. Africa	Africa	1905-07-01	Pf3k	Broad Senegal	SRS119081
SenT130.11.1	Thies	Senegal	W. Africa	Africa	1905-07-03	Pf3k	Broad Senegal	SRS399542
SenT133.11.1	Thies	Senegal	W. Africa	Africa	1905-07-03	Pf3k	Broad Senegal	SRS399560
SenT135.09.1	Thies	Senegal	W. Africa	Africa	1905-07-01	Pf3k	Broad Senegal	SRS119091,SRS310447
SenT136.09.1	Thies	Senegal	W. Africa	Africa	1905-07-01	Pf3k	Broad Senegal	SRS399573
SenT136.11.1	Thies	Senegal	W. Africa	Africa	1905-07-03	Pf3k	Broad Senegal	SRS399553
SenT138.11.1	Thies	Senegal	W. Africa	Africa	1905-07-03	Pf3k	Broad Senegal	SRS399546
SenT139.11.1	Thies	Senegal	W. Africa	Africa	1905-07-03	Pf3k	Broad Senegal	SRS399582
SenT140.11.1	Thies	Senegal	W. Africa	Africa	1905-07-03	Pf3k	Broad Senegal	SRS399591
SenT142.11.1	Thies	Senegal	W. Africa	Africa	1905-07-03	Pf3k	Broad Senegal	SRS399575
SenT150.09.1	Thies	Senegal	W. Africa	Africa	1905-07-01	Pf3k	Broad Senegal	SRS415837
SenT151.08.1	Thies	Senegal	W. Africa	Africa	1905-06-30	Pf3k	Broad Senegal	SRS399587
SenT151.09.1	Thies	Senegal	W. Africa	Africa	1905-07-01	Pf3k	Broad Senegal	SRS107428,SRS310443
SenT165.09.1	Thies	Senegal	W. Africa	Africa	1905-07-01	Pf3k	Broad Senegal	SRS139623
SenT166.09.1	Thies	Senegal	W. Africa	Africa	1905-07-01	Pf3k	Broad Senegal	SRS107436
SenT170.08.1	Thies	Senegal	W. Africa	Africa	1905-06-30	Pf3k	Broad Senegal	SRS415831
SenT179.08.1	Thies	Senegal	W. Africa	Africa	1905-06-30	Pf3k	Broad Senegal	SRS415841
SenT180.08.1	Thies	Senegal	W. Africa	Africa	1905-06-30	Pf3k	Broad Senegal	SRS310395
SenT181.10.1	Thies	Senegal	W. Africa	Africa	1905-07-02	Pf3k	Broad Senegal	SRS399550
SenT184.09.1	Thies	Senegal	W. Africa	Africa	1905-07-01	Pf3k	Broad Senegal	SRS399549
SenT187.09.1	Thies	Senegal	W. Africa	Africa	1905-07-01	Pf3k	Broad Senegal	SRS399588
SenT190.09.1	Thies	Senegal	W. Africa	Africa	1905-07-01	Pf3k	Broad Senegal	SRS399547
SenT224.08.1	Thies	Senegal	W. Africa	Africa	1905-06-30	Pf3k	Broad Senegal	SRS310402
SenT227.08.1	Thies	Senegal	W. Africa	Africa	1905-06-30	Pf3k	Broad Senegal	SRS310398
SenT230.08.1	Thies	Senegal	W. Africa	Africa	1905-06-30	Pf3k	Broad Senegal	SRS119076,SRS310393
SenT231.08.1	Thies	Senegal	W. Africa	Africa	1905-06-30	Pf3k	Broad Senegal	SRS119078
SenT232.08.1	Thies	Senegal	W. Africa	Africa	1905-06-30	Pf3k	Broad Senegal	SRS119084
SenT233.08.1	Thies	Senegal	W. Africa	Africa	1905-06-30	Pf3k	Broad Senegal	SRS399552
SenT235.08.1	Thies	Senegal	W. Africa	Africa	1905-06-30	Pf3k	Broad Senegal	SRS310426
SenT236.08.1	Thies	Senegal	W. Africa	Africa	1905-06-30	Pf3k	Broad Senegal	SRS399586
SenV034.04.1	Velingara	Senegal	W. Africa	Africa	1905-06-26	Pf3k	Broad Senegal	SRS378773
SenV035.04.1	Velingara	Senegal	W. Africa	Africa	1905-06-26	Pf3k	Broad Senegal	SRS378781
SenV042.05.1	Velingara	Senegal	W. Africa	Africa	1905-06-27	Pf3k	Broad Senegal	SRS119082
SenV092.05.1	Velingara	Senegal	W. Africa	Africa	1905-06-27	Pf3k	Broad Senegal	SRS119088
SenP008.04.1	Thies	Senegal	W. Africa	Africa	1905-06-26	Pf3k	Broad Senegal	SRS378808
SenP008.04.2	Thies	Senegal	W. Africa	Africa	1905-06-26	Pf3k	Broad Senegal	SRS378808
SenP008.04.3	Thies	Senegal	W. Africa	Africa	1905-06-26	Pf3k	Broad Senegal	SRS378808
SenT001.11.1	Thies	Senegal	W. Africa	Africa	1905-07-03	Pf3k	Broad Senegal	SRS399574
SenT001.11.2	Thies	Senegal	W. Africa	Africa	1905-07-03	Pf3k	Broad Senegal	SRS399574
SenT004.10.1	Thies	Senegal	W. Africa	Africa	1905-07-02	Pf3k	Broad Senegal	SRS312019
SenT004.10.2	Thies	Senegal	W. Africa	Africa	1905-07-02	Pf3k	Broad Senegal	SRS312019
SenT008.10.1	Thies	Senegal	W. Africa	Africa	1905-07-02	Pf3k	Broad Senegal	SRS312016
SenT008.10.2	Thies	Senegal	W. Africa	Africa	1905-07-02	Pf3k	Broad Senegal	SRS312016
SenT009.10.1	Thies	Senegal	W. Africa	Africa	1905-07-02	Pf3k	Broad Senegal	SRS312024
SenT009.10.2	Thies	Senegal	W. Africa	Africa	1905-07-02	Pf3k	Broad Senegal	SRS312024
SenT013.11.1	Thies	Senegal	W. Africa	Africa	1905-07-03	Pf3k	Broad Senegal	SRS399557
SenT013.11.2	Thies	Senegal	W. Africa	Africa	1905-07-03	Pf3k	Broad Senegal	SRS399557
SenT021.09.1	Thies	Senegal	W. Africa	Africa	1905-07-01	Pf3k	Broad Senegal	SRS107432,SRS310431
SenT021.09.2	Thies	Senegal	W. Africa	Africa	1905-07-01	Pf3k	Broad Senegal	SRS107432,SRS310431
SenT029.09.1	Thies	Senegal	W. Africa	Africa	1905-07-01	Pf3k	Broad Senegal	SRS072684,SRS310414
SenT032.09.1	Thies	Senegal	W. Africa	Africa	1905-07-01	Pf3k	Broad Senegal	SRS107451,SRS310418
SenT036.10.1	Thies	Senegal	W. Africa	Africa	1905-07-02	Pf3k	Broad Senegal	SRS312014
SenT045.10.1	Thies	Senegal	W. Africa	Africa	1905-07-02	Pf3k	Broad Senegal	SRS312023
SenT046.10.1	Thies	Senegal	W. Africa	Africa	1905-07-02	Pf3k	Broad Senegal	SRS415835
SenT046.10.2	Thies	Senegal	W. Africa	Africa	1905-07-02	Pf3k	Broad Senegal	SRS415835
SenT046.10.3	Thies	Senegal	W. Africa	Africa	1905-07-02	Pf3k	Broad Senegal	SRS415835
SenT064.10.1	Thies	Senegal	W. Africa	Africa	1905-07-02	Pf3k	Broad Senegal	SRS415834
SenT064.10.2	Thies	Senegal	W. Africa	Africa	1905-07-02	Pf3k	Broad Senegal	SRS415834
SenT075.10.1	Thies	Senegal	W. Africa	Africa	1905-07-02	Pf3k	Broad Senegal	SRS415832
SenT075.10.2	Thies	Senegal	W. Africa	Africa	1905-07-02	Pf3k	Broad Senegal	SRS415832
SenT078.10.1	Thies	Senegal	W. Africa	Africa	1905-07-02	Pf3k	Broad Senegal	SRS312020
SenT078.10.2	Thies	Senegal	W. Africa	Africa	1905-07-02	Pf3k	Broad Senegal	SRS312020
SenT080.10.1	Thies	Senegal	W. Africa	Africa	1905-07-02	Pf3k	Broad Senegal	SRS312012
SenT080.10.2	Thies	Senegal	W. Africa	Africa	1905-07-02	Pf3k	Broad Senegal	SRS312012
SenT086.10.1	Thies	Senegal	W. Africa	Africa	1905-07-02	Pf3k	Broad Senegal	SRS399572
SenT086.10.2	Thies	Senegal	W. Africa	Africa	1905-07-02	Pf3k	Broad Senegal	SRS399572
SenT090.09.1	Thies	Senegal	W. Africa	Africa	1905-07-01	Pf3k	Broad Senegal	SRS107441,SRS310425
SenT090.09.2	Thies	Senegal	W. Africa	Africa	1905-07-01	Pf3k	Broad Senegal	SRS107441,SRS310425
SenT094.09.1	Thies	Senegal	W. Africa	Africa	1905-07-01	Pf3k	Broad Senegal	SRS310412
SenT094.09.2	Thies	Senegal	W. Africa	Africa	1905-07-01	Pf3k	Broad Senegal	SRS310412
SenT112.09.1	Thies	Senegal	W. Africa	Africa	1905-07-01	Pf3k	Broad Senegal	SRS107452,SRS415833
SenT114.09.1	Thies	Senegal	W. Africa	Africa	1905-07-01	Pf3k	Broad Senegal	SRS399585
SenT114.09.2	Thies	Senegal	W. Africa	Africa	1905-07-01	Pf3k	Broad Senegal	SRS399585
SenT123.09.1	Thies	Senegal	W. Africa	Africa	1905-07-01	Pf3k	Broad Senegal	SRS107431,SRS310451
SenT123.09.2	Thies	Senegal	W. Africa	Africa	1905-07-01	Pf3k	Broad Senegal	SRS107431,SRS310451
SenT127.09.1	Thies	Senegal	W. Africa	Africa	1905-07-01	Pf3k	Broad Senegal	SRS072682,SRS310422
SenT128.09.1	Thies	Senegal	W. Africa	Africa	1905-07-01	Pf3k	Broad Senegal	SRS107430,SRS311452
SenT129.11.1	Thies	Senegal	W. Africa	Africa	1905-07-03	Pf3k	Broad Senegal	SRS399590
SenT129.11.2	Thies	Senegal	W. Africa	Africa	1905-07-03	Pf3k	Broad Senegal	SRS399590
SenT137.09.1	Thies	Senegal	W. Africa	Africa	1905-07-01	Pf3k	Broad Senegal	SRS072694,SRS310409
SenT137.09.2	Thies	Senegal	W. Africa	Africa	1905-07-01	Pf3k	Broad Senegal	SRS072694,SRS310409
SenT142.09.1	Thies	Senegal	W. Africa	Africa	1905-07-01	Pf3k	Broad Senegal	SRS107435,SRS310415
SenT142.09.2	Thies	Senegal	W. Africa	Africa	1905-07-01	Pf3k	Broad Senegal	SRS107435,SRS310415
SenT143.09.1	Thies	Senegal	W. Africa	Africa	1905-07-01	Pf3k	Broad Senegal	SRS399569
SenT143.09.2	Thies	Senegal	W. Africa	Africa	1905-07-01	Pf3k	Broad Senegal	SRS399569
SenT148.09.1	Thies	Senegal	W. Africa	Africa	1905-07-01	Pf3k	Broad Senegal	SRS107433
SenT148.09.2	Thies	Senegal	W. Africa	Africa	1905-07-01	Pf3k	Broad Senegal	SRS107433
SenT149.09.1	Thies	Senegal	W. Africa	Africa	1905-07-01	Pf3k	Broad Senegal	SRS107446,SRS310396
SenT149.09.2	Thies	Senegal	W. Africa	Africa	1905-07-01	Pf3k	Broad Senegal	SRS107446,SRS310396
SenT185.10.1	Thies	Senegal	W. Africa	Africa	1905-07-02	Pf3k	Broad Senegal	SRS399561
SenT185.10.2	Thies	Senegal	W. Africa	Africa	1905-07-02	Pf3k	Broad Senegal	SRS399561
MRA-1181		Senegal	W. Africa	Africa		Molina-Cruz et al. 2015 PNAS
SenT001.07		Senegal	W. Africa	Africa		Molina-Cruz et al. 2015 PNAS
SenT018.09		Senegal	W. Africa	Africa		Molina-Cruz et al. 2015 PNAS
SenT024.08		Senegal	W. Africa	Africa		Molina-Cruz et al. 2015 PNAS
SenT044.10		Senegal	W. Africa	Africa		Molina-Cruz et al. 2015 PNAS
SenT090.08		Senegal	W. Africa	Africa		Molina-Cruz et al. 2015 PNAS
SenT093.09		Senegal	W. Africa	Africa		Molina-Cruz et al. 2015 PNAS
SenT101.09		Senegal	W. Africa	Africa		Molina-Cruz et al. 2015 PNAS
SenT137.08		Senegal	W. Africa	Africa		Molina-Cruz et al. 2015 PNAS
SenT139.08		Senegal	W. Africa	Africa		Molina-Cruz et al. 2015 PNAS
SenT140.08		Senegal	W. Africa	Africa		Molina-Cruz et al. 2015 PNAS
SenT144.08		Senegal	W. Africa	Africa		Molina-Cruz et al. 2015 PNAS
SenT145.08		Senegal	W. Africa	Africa		Molina-Cruz et al. 2015 PNAS
SenT175.08		Senegal	W. Africa	Africa		Molina-Cruz et al. 2015 PNAS
SenT190.08		Senegal	W. Africa	Africa		Molina-Cruz et al. 2015 PNAS
SenT197.08		Senegal	W. Africa	Africa		Molina-Cruz et al. 2015 PNAS
SenT238.08		Senegal	W. Africa	Africa		Molina-Cruz et al. 2015 PNAS
PA0007-C.1	GM_Coastal	The Gambia	W. Africa	Africa		Pf3k	1006	ERS010116
PA0012-C.1	GM_Coastal	The Gambia	W. Africa	Africa		Pf3k	1006	ERS010127
PA0016-C.1	GM_Coastal	The Gambia	W. Africa	Africa		Pf3k	1006	ERS010045
PA0022-C.1	GM_Coastal	The Gambia	W. Africa	Africa		Pf3k	1006	ERS010129
PA0026-C.1	GM_Coastal	The Gambia	W. Africa	Africa		Pf3k	1006	ERS011006
PA0032-C.1	GM_Coastal	The Gambia	W. Africa	Africa		Pf3k	1006	ERS010130
PA0034-C.1	GM_Coastal	The Gambia	W. Africa	Africa		Pf3k	1006	ERS010117
PA0036-C.1	GM_Coastal	The Gambia	W. Africa	Africa		Pf3k	1006	ERS010040
PA0042-C.1	GM_Coastal	The Gambia	W. Africa	Africa		Pf3k	1006	ERS010120
PA0047-C.1	GM_Coastal	The Gambia	W. Africa	Africa		Pf3k	1006	ERS010113
PA0051-C.1	GM_Coastal	The Gambia	W. Africa	Africa		Pf3k	1006	ERS011004
PA0054-C.1	GM_Coastal	The Gambia	W. Africa	Africa		Pf3k	1006	ERS011013
PA0056-C.1	GM_Coastal	The Gambia	W. Africa	Africa		Pf3k	1006	ERS011002
PA0059-C.1	GM_Coastal	The Gambia	W. Africa	Africa		Pf3k	1006	ERS011009
PA0064-C.1	GM_Coastal	The Gambia	W. Africa	Africa		Pf3k	1006	ERS011012
PA0071-C.1	GM_Coastal	The Gambia	W. Africa	Africa		Pf3k	1006	ERS010078
PA0073-C.1	GM_Coastal	The Gambia	W. Africa	Africa		Pf3k	1006	ERS010076
PA0074-C.1	GM_Coastal	The Gambia	W. Africa	Africa		Pf3k	1006	ERS010069
PA0078-C.1	GM_Coastal	The Gambia	W. Africa	Africa		Pf3k	1006	ERS011014
PA0079-C.1	GM_Coastal	The Gambia	W. Africa	Africa		Pf3k	1006	ERS011008
PA0081-C.1	GM_Coastal	The Gambia	W. Africa	Africa		Pf3k	1006	ERS009676
PA0087-C.1	GM_Coastal	The Gambia	W. Africa	Africa		Pf3k	1006	ERS011011
PA0089-C.1	GM_Coastal	The Gambia	W. Africa	Africa		Pf3k	1006	ERS011010
PA0091-C.1	GM_Coastal	The Gambia	W. Africa	Africa		Pf3k	1006	ERS009973
PA0093-C.1	GM_Coastal	The Gambia	W. Africa	Africa		Pf3k	1006	ERS010077
PA0099-C.1	GM_Coastal	The Gambia	W. Africa	Africa		Pf3k	1006	ERS010080
PA0100-C.1	GM_Coastal	The Gambia	W. Africa	Africa		Pf3k	1006	ERS011020
PA0101-C.1	GM_Coastal	The Gambia	W. Africa	Africa		Pf3k	1006	ERS009975
PA0102-C.1	GM_Coastal	The Gambia	W. Africa	Africa		Pf3k	1006	ERS009673
PA0008-C.1	GM_Coastal	The Gambia	W. Africa	Africa		Pf3k	1006	ERS010126
PA0008-C.2	GM_Coastal	The Gambia	W. Africa	Africa		Pf3k	1006	ERS010126
PA0008-C.3	GM_Coastal	The Gambia	W. Africa	Africa		Pf3k	1006	ERS010126
PA0008-C.4	GM_Coastal	The Gambia	W. Africa	Africa		Pf3k	1006	ERS010126
PA0011-C.1	GM_Coastal	The Gambia	W. Africa	Africa		Pf3k	1006	ERS010043
PA0011-C.2	GM_Coastal	The Gambia	W. Africa	Africa		Pf3k	1006	ERS010043
PA0015-C.1	GM_Coastal	The Gambia	W. Africa	Africa		Pf3k	1006	ERS010044
PA0015-C.2	GM_Coastal	The Gambia	W. Africa	Africa		Pf3k	1006	ERS010044
PA0017-C.1	GM_Coastal	The Gambia	W. Africa	Africa		Pf3k	1006	ERS010128
PA0018-C.1	GM_Coastal	The Gambia	W. Africa	Africa		Pf3k	1006	ERS010046
PA0018-C.2	GM_Coastal	The Gambia	W. Africa	Africa		Pf3k	1006	ERS010046
PA0020-C.1	GM_Coastal	The Gambia	W. Africa	Africa		Pf3k	1006	ERS010047
PA0020-C.2	GM_Coastal	The Gambia	W. Africa	Africa		Pf3k	1006	ERS010047
PA0021-C.1	GM_Coastal	The Gambia	W. Africa	Africa		Pf3k	1006	ERS010048
PA0021-C.2	GM_Coastal	The Gambia	W. Africa	Africa		Pf3k	1006	ERS010048
PA0021-C.3	GM_Coastal	The Gambia	W. Africa	Africa		Pf3k	1006	ERS010048
PA0021-C.4	GM_Coastal	The Gambia	W. Africa	Africa		Pf3k	1006	ERS010048
PA0027-C.1	GM_Coastal	The Gambia	W. Africa	Africa		Pf3k	1006	ERS010049
PA0027-C.2	GM_Coastal	The Gambia	W. Africa	Africa		Pf3k	1006	ERS010049
PA0029-C.1	GM_Coastal	The Gambia	W. Africa	Africa		Pf3k	1006	ERS010038
PA0029-C.2	GM_Coastal	The Gambia	W. Africa	Africa		Pf3k	1006	ERS010038
PA0030-C.1	GM_Coastal	The Gambia	W. Africa	Africa		Pf3k	1006	ERS009726
PA0030-C.2	GM_Coastal	The Gambia	W. Africa	Africa		Pf3k	1006	ERS009726
PA0030-C.3	GM_Coastal	The Gambia	W. Africa	Africa		Pf3k	1006	ERS009726
PA0030-C.4	GM_Coastal	The Gambia	W. Africa	Africa		Pf3k	1006	ERS009726
PA0035-C.1	GM_Coastal	The Gambia	W. Africa	Africa		Pf3k	1006	ERS010039
PA0035-C.2	GM_Coastal	The Gambia	W. Africa	Africa		Pf3k	1006	ERS010039
PA0037-C.1	GM_Coastal	The Gambia	W. Africa	Africa		Pf3k	1006	ERS010041
PA0037-C.2	GM_Coastal	The Gambia	W. Africa	Africa		Pf3k	1006	ERS010041
PA0038-C.1	GM_Coastal	The Gambia	W. Africa	Africa		Pf3k	1006	ERS009729
PA0038-C.2	GM_Coastal	The Gambia	W. Africa	Africa		Pf3k	1006	ERS009729
PA0039-C.1	GM_Coastal	The Gambia	W. Africa	Africa		Pf3k	1006	ERS009966
PA0039-C.2	GM_Coastal	The Gambia	W. Africa	Africa		Pf3k	1006	ERS009966
PA0040-C.1	GM_Coastal	The Gambia	W. Africa	Africa		Pf3k	1006	ERS010118
PA0040-C.2	GM_Coastal	The Gambia	W. Africa	Africa		Pf3k	1006	ERS010118
PA0041-C.1	GM_Coastal	The Gambia	W. Africa	Africa		Pf3k	1006	ERS010119
PA0041-C.2	GM_Coastal	The Gambia	W. Africa	Africa		Pf3k	1006	ERS010119
PA0044-C.1	GM_Coastal	The Gambia	W. Africa	Africa		Pf3k	1006	ERS009731
PA0044-C.2	GM_Coastal	The Gambia	W. Africa	Africa		Pf3k	1006	ERS009731
PA0045-C.1	GM_Coastal	The Gambia	W. Africa	Africa		Pf3k	1006	ERS009732
PA0045-C.2	GM_Coastal	The Gambia	W. Africa	Africa		Pf3k	1006	ERS009732
PA0046-C.1	GM_Coastal	The Gambia	W. Africa	Africa		Pf3k	1006	ERS009733
PA0046-C.2	GM_Coastal	The Gambia	W. Africa	Africa		Pf3k	1006	ERS009733
PA0049-C.1	GM_Coastal	The Gambia	W. Africa	Africa		Pf3k	1006	ERS010071
PA0049-C.2	GM_Coastal	The Gambia	W. Africa	Africa		Pf3k	1006	ERS010071
PA0050-C.1	GM_Coastal	The Gambia	W. Africa	Africa		Pf3k	1006	ERS009669
PA0050-C.2	GM_Coastal	The Gambia	W. Africa	Africa		Pf3k	1006	ERS009669
PA0052-C.1	GM_Coastal	The Gambia	W. Africa	Africa		Pf3k	1006	ERS010070
PA0052-C.2	GM_Coastal	The Gambia	W. Africa	Africa		Pf3k	1006	ERS010070
PA0052-C.3	GM_Coastal	The Gambia	W. Africa	Africa		Pf3k	1006	ERS010070
PA0053-C.1	GM_Coastal	The Gambia	W. Africa	Africa		Pf3k	1006	ERS009967
PA0053-C.2	GM_Coastal	The Gambia	W. Africa	Africa		Pf3k	1006	ERS009967
PA0053-C.3	GM_Coastal	The Gambia	W. Africa	Africa		Pf3k	1006	ERS009967
PA0057-C.1	GM_Coastal	The Gambia	W. Africa	Africa		Pf3k	1006	ERS011016
PA0057-C.2	GM_Coastal	The Gambia	W. Africa	Africa		Pf3k	1006	ERS011016
PA0061-C.1	GM_Coastal	The Gambia	W. Africa	Africa		Pf3k	1006	ERS009670
PA0061-C.2	GM_Coastal	The Gambia	W. Africa	Africa		Pf3k	1006	ERS009670
PA0065-C.1	GM_Coastal	The Gambia	W. Africa	Africa		Pf3k	1006	ERS010079
PA0065-C.2	GM_Coastal	The Gambia	W. Africa	Africa		Pf3k	1006	ERS010079
PA0067-C.1	GM_Coastal	The Gambia	W. Africa	Africa		Pf3k	1006	ERS011019
PA0068-C.1	GM_Coastal	The Gambia	W. Africa	Africa		Pf3k	1006	ERS009970
PA0069-C.1	GM_Coastal	The Gambia	W. Africa	Africa		Pf3k	1006	ERS009971
PA0069-C.2	GM_Coastal	The Gambia	W. Africa	Africa		Pf3k	1006	ERS009971
PA0075-C.1	GM_Coastal	The Gambia	W. Africa	Africa		Pf3k	1006	ERS010074
PA0084-C.1	GM_Coastal	The Gambia	W. Africa	Africa		Pf3k	1006	ERS009972
PA0084-C.2	GM_Coastal	The Gambia	W. Africa	Africa		Pf3k	1006	ERS009972
PA0084-C.3	GM_Coastal	The Gambia	W. Africa	Africa		Pf3k	1006	ERS009972
PA0085-C.1	GM_Coastal	The Gambia	W. Africa	Africa		Pf3k	1006	ERS009672
PA0085-C.2	GM_Coastal	The Gambia	W. Africa	Africa		Pf3k	1006	ERS009672
PA0092-C.1	GM_Coastal	The Gambia	W. Africa	Africa		Pf3k	1006	ERS010068
PA0094-C.1	GM_Coastal	The Gambia	W. Africa	Africa		Pf3k	1006	ERS011005
PA0094-C.2	GM_Coastal	The Gambia	W. Africa	Africa		Pf3k	1006	ERS011005
PA0098-C.1	GM_Coastal	The Gambia	W. Africa	Africa		Pf3k	1006	ERS011018
PA0098-C.2	GM_Coastal	The Gambia	W. Africa	Africa		Pf3k	1006	ERS011018
PA0104-C.1	GM_Coastal	The Gambia	W. Africa	Africa		Pf3k	1006	ERS011015
PA0104-C.2	GM_Coastal	The Gambia	W. Africa	Africa		Pf3k	1006	ERS011015
BM_0008		The Gambia	W. Africa	Africa		Molina-Cruz et al. 2015 PNAS
BM_0009		The Gambia	W. Africa	Africa		Molina-Cruz et al. 2015 PNAS
pf248-12_NIH_224		The Gambia	W. Africa	Africa		Molina-Cruz et al. 2015 PNAS
RV_3600		The Gambia	W. Africa	Africa		Molina-Cruz et al. 2015 PNAS
RV_3606		The Gambia	W. Africa	Africa		Molina-Cruz et al. 2015 PNAS
RV_3610		The Gambia	W. Africa	Africa		Molina-Cruz et al. 2015 PNAS
RV_3611		The Gambia	W. Africa	Africa		Molina-Cruz et al. 2015 PNAS
RV_3614		The Gambia	W. Africa	Africa		Molina-Cruz et al. 2015 PNAS
RV_3630		The Gambia	W. Africa	Africa		Molina-Cruz et al. 2015 PNAS
RV_3635		The Gambia	W. Africa	Africa		Molina-Cruz et al. 2015 PNAS
RV_3637		The Gambia	W. Africa	Africa		Molina-Cruz et al. 2015 PNAS
RV_3642		The Gambia	W. Africa	Africa		Molina-Cruz et al. 2015 PNAS
RV_3650		The Gambia	W. Africa	Africa		Molina-Cruz et al. 2015 PNAS
RV_3655		The Gambia	W. Africa	Africa		Molina-Cruz et al. 2015 PNAS
RV_3671		The Gambia	W. Africa	Africa		Molina-Cruz et al. 2015 PNAS
RV_3672		The Gambia	W. Africa	Africa		Molina-Cruz et al. 2015 PNAS
RV_3673		The Gambia	W. Africa	Africa		Molina-Cruz et al. 2015 PNAS
RV_3675		The Gambia	W. Africa	Africa		Molina-Cruz et al. 2015 PNAS
RV_3687		The Gambia	W. Africa	Africa		Molina-Cruz et al. 2015 PNAS
RV_3695		The Gambia	W. Africa	Africa		Molina-Cruz et al. 2015 PNAS
RV_3696		The Gambia	W. Africa	Africa		Molina-Cruz et al. 2015 PNAS
RV_3701		The Gambia	W. Africa	Africa		Molina-Cruz et al. 2015 PNAS
RV_3702		The Gambia	W. Africa	Africa		Molina-Cruz et al. 2015 PNAS
RV_3703		The Gambia	W. Africa	Africa		Molina-Cruz et al. 2015 PNAS
RV_3708		The Gambia	W. Africa	Africa		Molina-Cruz et al. 2015 PNAS
RV_3714		The Gambia	W. Africa	Africa		Molina-Cruz et al. 2015 PNAS
RV_3717		The Gambia	W. Africa	Africa		Molina-Cruz et al. 2015 PNAS
RV_3721		The Gambia	W. Africa	Africa		Molina-Cruz et al. 2015 PNAS
RV_3729		The Gambia	W. Africa	Africa		Molina-Cruz et al. 2015 PNAS
RV_3730		The Gambia	W. Africa	Africa		Molina-Cruz et al. 2015 PNAS
RV_3731		The Gambia	W. Africa	Africa		Molina-Cruz et al. 2015 PNAS
RV_3735		The Gambia	W. Africa	Africa		Molina-Cruz et al. 2015 PNAS
RV_3736		The Gambia	W. Africa	Africa		Molina-Cruz et al. 2015 PNAS
RV_3739		The Gambia	W. Africa	Africa		Molina-Cruz et al. 2015 PNAS
RV_3740		The Gambia	W. Africa	Africa		Molina-Cruz et al. 2015 PNAS
RV_3741		The Gambia	W. Africa	Africa		Molina-Cruz et al. 2015 PNAS
RV_3764		The Gambia	W. Africa	Africa		Molina-Cruz et al. 2015 PNAS
RV_3766		The Gambia	W. Africa	Africa		Molina-Cruz et al. 2015 PNAS
RV_3769		The Gambia	W. Africa	Africa		Molina-Cruz et al. 2015 PNAS
TRIPS_301		The Gambia	W. Africa	Africa		Molina-Cruz et al. 2015 PNAS
TRIPS_303		The Gambia	W. Africa	Africa		Molina-Cruz et al. 2015 PNAS
TRIPS_331		The Gambia	W. Africa	Africa		Molina-Cruz et al. 2015 PNAS
TRIPS_355		The Gambia	W. Africa	Africa		Molina-Cruz et al. 2015 PNAS
TRIPS_364		The Gambia	W. Africa	Africa		Molina-Cruz et al. 2015 PNAS
TRIPS_373		The Gambia	W. Africa	Africa		Molina-Cruz et al. 2015 PNAS
TRIPS_410		The Gambia	W. Africa	Africa		Molina-Cruz et al. 2015 PNAS
TRIPS_433		The Gambia	W. Africa	Africa		Molina-Cruz et al. 2015 PNAS
TRIPS_437		The Gambia	W. Africa	Africa		Molina-Cruz et al. 2015 PNAS
TRIPS_440		The Gambia	W. Africa	Africa		Molina-Cruz et al. 2015 PNAS
TRIPS_456		The Gambia	W. Africa	Africa		Molina-Cruz et al. 2015 PNAS
TRIPS_461		The Gambia	W. Africa	Africa		Molina-Cruz et al. 2015 PNAS
TRIPS_467		The Gambia	W. Africa	Africa		Molina-Cruz et al. 2015 PNAS
TRIPS_470		The Gambia	W. Africa	Africa		Molina-Cruz et al. 2015 PNAS
TRIPS_474		The Gambia	W. Africa	Africa		Molina-Cruz et al. 2015 PNAS
TRIPS_480		The Gambia	W. Africa	Africa		Molina-Cruz et al. 2015 PNAS
TRIPS_482		The Gambia	W. Africa	Africa		Molina-Cruz et al. 2015 PNAS
TRIPS_487		The Gambia	W. Africa	Africa		Molina-Cruz et al. 2015 PNAS
TRIPS_490		The Gambia	W. Africa	Africa		Molina-Cruz et al. 2015 PNAS
TRIPS_499		The Gambia	W. Africa	Africa		Molina-Cruz et al. 2015 PNAS
TRIPS_501		The Gambia	W. Africa	Africa		Molina-Cruz et al. 2015 PNAS
TRIPS_504		The Gambia	W. Africa	Africa		Molina-Cruz et al. 2015 PNAS
TRIPS_700		The Gambia	W. Africa	Africa		Molina-Cruz et al. 2015 PNAS
TRIPS_704		The Gambia	W. Africa	Africa		Molina-Cruz et al. 2015 PNAS
TRIPS_708		The Gambia	W. Africa	Africa		Molina-Cruz et al. 2015 PNAS
TRIPS_759		The Gambia	W. Africa	Africa		Molina-Cruz et al. 2015 PNAS
Guinea_1		Guinea	W. Africa	Africa	2010	IGS		SAMN06175826
Guinea_2		Guinea	W. Africa	Africa	2011	SRA		ERS041972
Guinea_3		Guinea	W. Africa	Africa	2011	SRA		ERS157461
Guinea_4		Guinea	W. Africa	Africa	2011	SRA		ERS157451
Guinea_5		Guinea	W. Africa	Africa	2011	SRA		ERS042009
Guinea_6		Guinea	W. Africa	Africa	2011	SRA		ERS041976
Guinea_7		Guinea	W. Africa	Africa	2011	SRA		ERS041990
Guinea_8		Guinea	W. Africa	Africa	2011	SRA		ERS042076
Guinea_9		Guinea	W. Africa	Africa	2011	SRA		ERS042041
Guinea_10		Guinea	W. Africa	Africa	2011	SRA		ERS041974
Guinea_11		Guinea	W. Africa	Africa	2011	SRA		ERS041979
Guinea_12		Guinea	W. Africa	Africa	2011	SRA		ERS042039
Guinea_13		Guinea	W. Africa	Africa	2011	SRA		ERS042054
Guinea_14		Guinea	W. Africa	Africa	2011	SRA		ERS042067
Guinea_15		Guinea	W. Africa	Africa	2011	SRA		ERS042081
Guinea_16		Guinea	W. Africa	Africa	2011	SRA		ERS042004
Guinea_17		Guinea	W. Africa	Africa	2011	SRA		ERS042063
Guinea_18		Guinea	W. Africa	Africa	2011	SRA		ERS042074
Guinea_19		Guinea	W. Africa	Africa	2011	SRA		ERS041971
Guinea_20		Guinea	W. Africa	Africa	2011	SRA		ERS042000
Guinea_21		Guinea	W. Africa	Africa	2011	SRA		ERS042005
Guinea_22		Guinea	W. Africa	Africa	2011	SRA		ERS041975
Guinea_23		Guinea	W. Africa	Africa	2011	SRA		ERS042033
Guinea_24		Guinea	W. Africa	Africa	2011	SRA		ERS042083
Guinea_25		Guinea	W. Africa	Africa	2011	SRA		ERS042087
Guinea_26		Guinea	W. Africa	Africa	2011	SRA		ERS041970
Guinea_27		Guinea	W. Africa	Africa	2011	SRA		ERS157469
Guinea_28		Guinea	W. Africa	Africa	2011	SRA		ERS042065
Guinea_29		Guinea	W. Africa	Africa	2011	SRA		ERS042030
Guinea_30		Guinea	W. Africa	Africa	2011	SRA		ERS042079
Guinea_31		Guinea	W. Africa	Africa	2011	SRA		ERS042108
Guinea_32		Guinea	W. Africa	Africa	2011	SRA		ERS042038
Guinea_33		Guinea	W. Africa	Africa	2011	SRA		ERS042040
Guinea_34		Guinea	W. Africa	Africa	2011	SRA		ERS042001
Guinea_35		Guinea	W. Africa	Africa	2011	SRA		ERS041968
Guinea_36		Guinea	W. Africa	Africa	2011	SRA		ERS042077
Guinea_37		Guinea	W. Africa	Africa	2011	SRA		ERS157504
Guinea_38		Guinea	W. Africa	Africa	2011	SRA		ERS042031
Guinea_39		Guinea	W. Africa	Africa	2011	SRA		ERS042085
Guinea_40		Guinea	W. Africa	Africa	2011	SRA		ERS042090
Guinea_41		Guinea	W. Africa	Africa	2011	SRA		ERS042089
Guinea_42		Guinea	W. Africa	Africa	2011	SRA		ERS041983
Guinea_43		Guinea	W. Africa	Africa	2011	SRA		ERS042103
Guinea_44		Guinea	W. Africa	Africa	2011	SRA		ERS042073
Guinea_45		Guinea	W. Africa	Africa	2011	SRA		ERS042062
Guinea_46		Guinea	W. Africa	Africa	2011	SRA		ERS042010
Guinea_47		Guinea	W. Africa	Africa	2011	SRA		ERS042046
Guinea_48		Guinea	W. Africa	Africa	2011	SRA		ERS042050
Guinea_49		Guinea	W. Africa	Africa	2011	SRA		ERS042104
Guinea_50		Guinea	W. Africa	Africa	2011	SRA		ERS042029
Guinea_51		Guinea	W. Africa	Africa	2011	SRA		ERS042112
Guinea_52		Guinea	W. Africa	Africa	2011	SRA		ERS041981
Guinea_53		Guinea	W. Africa	Africa	2011	SRA		ERS042109
Guinea_54		Guinea	W. Africa	Africa	2011	SRA		ERS042094
Guinea_55		Guinea	W. Africa	Africa	2011	SRA		ERS042055
Guinea_56		Guinea	W. Africa	Africa	2011	SRA		ERS042034
Guinea_57		Guinea	W. Africa	Africa	2011	SRA		ERS042051
Guinea_58		Guinea	W. Africa	Africa	2011	SRA		ERS042032
Guinea_59		Guinea	W. Africa	Africa	2011	SRA		ERS041987
Guinea_60		Guinea	W. Africa	Africa	2011	SRA		ERS042086
Guinea_61		Guinea	W. Africa	Africa	2011	SRA		ERS042097
Guinea_62		Guinea	W. Africa	Africa	2011	SRA		ERS041986
Guinea_63		Guinea	W. Africa	Africa	2011	SRA		ERS042057
Guinea_64		Guinea	W. Africa	Africa	2011	SRA		ERS041988
Guinea_65		Guinea	W. Africa	Africa	2011	SRA		ERS042042
Guinea_66		Guinea	W. Africa	Africa	2011	SRA		ERS042105
Guinea_67		Guinea	W. Africa	Africa	2011	SRA		ERS042056
Guinea_68		Guinea	W. Africa	Africa	2011	SRA		ERS042098
Guinea_69		Guinea	W. Africa	Africa	2011	SRA		ERS042088
Guinea_70		Guinea	W. Africa	Africa	2011	SRA		ERS042099
Guinea_71		Guinea	W. Africa	Africa	2011	SRA		ERS042111
Guinea_72		Guinea	W. Africa	Africa	2011	SRA		ERS042110
Guinea_73		Guinea	W. Africa	Africa	2011	SRA		ERS042113
Guinea_74		Guinea	W. Africa	Africa	2011	SRA		ERS042091
Guinea_75		Guinea	W. Africa	Africa	2011	SRA		ERS042002
Guinea_76		Guinea	W. Africa	Africa	2011	SRA		ERS042069
Guinea_77		Guinea	W. Africa	Africa	2011	SRA		ERS042102
Guinea_78		Guinea	W. Africa	Africa	2011	SRA		ERS042070
Guinea_79		Guinea	W. Africa	Africa	2011	SRA		ERS042027
Guinea_80		Guinea	W. Africa	Africa	2011	SRA		ERS042048
Guinea_81		Guinea	W. Africa	Africa	2011	SRA		ERS041999
Guinea_82		Guinea	W. Africa	Africa	2011	SRA		ERS042071
Guinea_83		Guinea	W. Africa	Africa	2011	SRA		ERS041992
Guinea_84		Guinea	W. Africa	Africa	2011	SRA		ERS042006
Guinea_85		Guinea	W. Africa	Africa	2011	SRA		ERS042049
Guinea_86		Guinea	W. Africa	Africa	2011	SRA		ERS042045
Guinea_87		Guinea	W. Africa	Africa	2011	SRA		ERS042035
Guinea_88		Guinea	W. Africa	Africa	2011	SRA		ERS042075
Guinea_89		Guinea	W. Africa	Africa	2011	SRA		ERS041997
Guinea_90		Guinea	W. Africa	Africa	2011	SRA		ERS042093
Guinea_91		Guinea	W. Africa	Africa	2011	SRA		ERS042107
Guinea_92		Guinea	W. Africa	Africa	2011	SRA		ERS041991
Guinea_93		Guinea	W. Africa	Africa	2011	SRA		ERS042028
Guinea_94		Guinea	W. Africa	Africa	2011	SRA		ERS041994
Guinea_95		Guinea	W. Africa	Africa	2011	SRA		ERS042106
Guinea_96		Guinea	W. Africa	Africa	2011	SRA		ERS042100
Guinea_97		Guinea	W. Africa	Africa	2011	SRA		ERS041993
Guinea_98		Guinea	W. Africa	Africa	2011	SRA		ERS041995
Guinea_99		Guinea	W. Africa	Africa	2011	SRA		ERS042012
Guinea_100		Guinea	W. Africa	Africa	2011	SRA		ERS041967
Guinea_101		Guinea	W. Africa	Africa	2011	SRA		ERS041998
Guinea_102		Guinea	W. Africa	Africa	2011	SRA		ERS042036
Guinea_103		Guinea	W. Africa	Africa	2011	SRA		ERS042101
Guinea_104		Guinea	W. Africa	Africa	2011	SRA		ERS041978
Guinea_105		Guinea	W. Africa	Africa	2011	SRA		ERS041989
Guinea_106		Guinea	W. Africa	Africa	2011	SRA		ERS042003
Guinea_107		Guinea	W. Africa	Africa	2011	SRA		ERS042082
Guinea_108		Guinea	W. Africa	Africa	2011	SRA		ERS042078
Guinea_109		Guinea	W. Africa	Africa	2011	SRA		ERS042011
Guinea_110		Guinea	W. Africa	Africa	2011	SRA		ERS042043
Guinea_111		Guinea	W. Africa	Africa	2011	SRA		ERS042066
Guinea_112		Guinea	W. Africa	Africa	2011	SRA		ERS042026
Guinea_113		Guinea	W. Africa	Africa	2011	SRA		ERS042084
Guinea_114		Guinea	W. Africa	Africa	2011	SRA		ERS157484
Guinea_115		Guinea	W. Africa	Africa	2011	SRA		ERS042013
Guinea_116		Guinea	W. Africa	Africa	2011	SRA		ERS042052
Guinea_117		Guinea	W. Africa	Africa	2011	SRA		ERS042044
Guinea_118		Guinea	W. Africa	Africa	2011	SRA		EGAN00001170647;ERS340317
Guinea_119		Guinea	W. Africa	Africa	2011	SRA		EGAN00001170653;ERS340325
Guinea_120		Guinea	W. Africa	Africa	2011	SRA		EGAN00001170655;ERS340327
Guinea_121		Guinea	W. Africa	Africa	2011	SRA		EGAN00001170657;ERS340329
Guinea_122		Guinea	W. Africa	Africa	2011	SRA		EGAN00001170691;ERS340364
Guinea_123		Guinea	W. Africa	Africa	2011	SRA		EGAN00001170695;ERS340368
Guinea_124		Guinea	W. Africa	Africa	2011	SRA		EGAN00001170703;ERS340376
PA0134-C.1	Nzerekore	Guinea	W. Africa	Africa		Pf3k	1026	ERS041972
PA0137-C.1	Nzerekore	Guinea	W. Africa	Africa		Pf3k	1026	ERS042009
PA0144-C.1	Nzerekore	Guinea	W. Africa	Africa		Pf3k	1026	ERS042041
PA0149-C.1	Nzerekore	Guinea	W. Africa	Africa		Pf3k	1026	ERS042067
PA0151-C.1	Nzerekore	Guinea	W. Africa	Africa		Pf3k	1026	ERS042004
PA0152-C.1	Nzerekore	Guinea	W. Africa	Africa		Pf3k	1026	ERS042063
PA0157-C.1	Nzerekore	Guinea	W. Africa	Africa		Pf3k	1026	ERS041975
PA0158-C.1	Nzerekore	Guinea	W. Africa	Africa		Pf3k	1026	ERS042033
PA0161-C.1	Nzerekore	Guinea	W. Africa	Africa		Pf3k	1026	ERS041970
PA0165-C.1	Nzerekore	Guinea	W. Africa	Africa		Pf3k	1026	ERS042079
PA0167-C.1	Nzerekore	Guinea	W. Africa	Africa		Pf3k	1026	ERS042108
PA0169-C.1	Nzerekore	Guinea	W. Africa	Africa		Pf3k	1026	ERS042040
PA0173-C.1	Nzerekore	Guinea	W. Africa	Africa		Pf3k	1026	ERS042077
PA0176-C.1	Nzerekore	Guinea	W. Africa	Africa		Pf3k	1026	ERS042031
PA0180-C.1	Nzerekore	Guinea	W. Africa	Africa		Pf3k	1026	ERS041983
PA0182-C.1	Nzerekore	Guinea	W. Africa	Africa		Pf3k	1026	ERS042073
PA0183-C.1	Nzerekore	Guinea	W. Africa	Africa		Pf3k	1026	ERS042062
PA0186-C.1	Nzerekore	Guinea	W. Africa	Africa		Pf3k	1026	ERS042050
PA0187-C.1	Nzerekore	Guinea	W. Africa	Africa		Pf3k	1026	ERS042104
PA0189-C.1	Nzerekore	Guinea	W. Africa	Africa		Pf3k	1026	ERS042112
PA0195-C.1	Nzerekore	Guinea	W. Africa	Africa		Pf3k	1026	ERS042034
PA0197-C.1	Nzerekore	Guinea	W. Africa	Africa		Pf3k	1026	ERS042032
PA0200-C.1	Nzerekore	Guinea	W. Africa	Africa		Pf3k	1026	ERS042097
PA0201-C.1	Nzerekore	Guinea	W. Africa	Africa		Pf3k	1026	ERS041986
PA0202-C.1	Nzerekore	Guinea	W. Africa	Africa		Pf3k	1026	ERS042057
PA0203-C.1	Nzerekore	Guinea	W. Africa	Africa		Pf3k	1026	ERS041988
PA0204-C.1	Nzerekore	Guinea	W. Africa	Africa		Pf3k	1026	ERS042042
PA0205-C.1	Nzerekore	Guinea	W. Africa	Africa		Pf3k	1026	ERS042105
PA0207-C.1	Nzerekore	Guinea	W. Africa	Africa		Pf3k	1026	ERS042098
PA0208-C.1	Nzerekore	Guinea	W. Africa	Africa		Pf3k	1026	ERS042088
PA0211-C.1	Nzerekore	Guinea	W. Africa	Africa		Pf3k	1026	ERS042110
PA0215-C.1	Nzerekore	Guinea	W. Africa	Africa		Pf3k	1026	ERS042069
PA0219-C.1	Nzerekore	Guinea	W. Africa	Africa		Pf3k	1026	ERS042048
PA0221-C.1	Nzerekore	Guinea	W. Africa	Africa		Pf3k	1026	ERS042071
PA0223-C.1	Nzerekore	Guinea	W. Africa	Africa		Pf3k	1026	ERS042006
PA0225-C.1	Nzerekore	Guinea	W. Africa	Africa		Pf3k	1026	ERS042045
PA0229-C.1	Nzerekore	Guinea	W. Africa	Africa		Pf3k	1026	ERS042093
PA0232-C.1	Nzerekore	Guinea	W. Africa	Africa		Pf3k	1026	ERS042028
PA0245-C.1	Nzerekore	Guinea	W. Africa	Africa		Pf3k	1026	ERS041967
PA0254-C.1	Nzerekore	Guinea	W. Africa	Africa		Pf3k	1026	ERS041989
PA0256-C.1	Nzerekore	Guinea	W. Africa	Africa		Pf3k	1026	ERS042082
PA0261-C.1	Nzerekore	Guinea	W. Africa	Africa		Pf3k	1026	ERS042066
PA0262-C.1	Nzerekore	Guinea	W. Africa	Africa		Pf3k	1026	ERS042026
PA0270-C.1	Nzerekore	Guinea	W. Africa	Africa		Pf3k	1026	ERS042044
PA0138-C.1	Nzerekore	Guinea	W. Africa	Africa		Pf3k	1026	ERS041976
PA0138-C.2	Nzerekore	Guinea	W. Africa	Africa		Pf3k	1026	ERS041976
PA0138-C.3	Nzerekore	Guinea	W. Africa	Africa		Pf3k	1026	ERS041976
PA0138-C.4	Nzerekore	Guinea	W. Africa	Africa		Pf3k	1026	ERS041976
PA0140-C.1	Nzerekore	Guinea	W. Africa	Africa		Pf3k	1026	ERS041990
PA0145-C.1	Nzerekore	Guinea	W. Africa	Africa		Pf3k	1026	ERS041974
PA0145-C.2	Nzerekore	Guinea	W. Africa	Africa		Pf3k	1026	ERS041974
PA0146-C.1	Nzerekore	Guinea	W. Africa	Africa		Pf3k	1026	ERS041979
PA0146-C.2	Nzerekore	Guinea	W. Africa	Africa		Pf3k	1026	ERS041979
PA0146-C.3	Nzerekore	Guinea	W. Africa	Africa		Pf3k	1026	ERS041979
PA0147-C.1	Nzerekore	Guinea	W. Africa	Africa		Pf3k	1026	ERS042039
PA0147-C.2	Nzerekore	Guinea	W. Africa	Africa		Pf3k	1026	ERS042039
PA0147-C.3	Nzerekore	Guinea	W. Africa	Africa		Pf3k	1026	ERS042039
PA0148-C.1	Nzerekore	Guinea	W. Africa	Africa		Pf3k	1026	ERS042054
PA0148-C.2	Nzerekore	Guinea	W. Africa	Africa		Pf3k	1026	ERS042054
PA0153-C.1	Nzerekore	Guinea	W. Africa	Africa		Pf3k	1026	ERS042074
PA0153-C.2	Nzerekore	Guinea	W. Africa	Africa		Pf3k	1026	ERS042074
PA0155-C.1	Nzerekore	Guinea	W. Africa	Africa		Pf3k	1026	ERS042000
PA0155-C.2	Nzerekore	Guinea	W. Africa	Africa		Pf3k	1026	ERS042000
PA0155-C.3	Nzerekore	Guinea	W. Africa	Africa		Pf3k	1026	ERS042000
PA0159-C.1	Nzerekore	Guinea	W. Africa	Africa		Pf3k	1026	ERS042083
PA0160-C.1	Nzerekore	Guinea	W. Africa	Africa		Pf3k	1026	ERS042087
PA0160-C.2	Nzerekore	Guinea	W. Africa	Africa		Pf3k	1026	ERS042087
PA0160-C.3	Nzerekore	Guinea	W. Africa	Africa		Pf3k	1026	ERS042087
PA0163-C.1	Nzerekore	Guinea	W. Africa	Africa		Pf3k	1026	ERS042065
PA0163-C.2	Nzerekore	Guinea	W. Africa	Africa		Pf3k	1026	ERS042065
PA0168-C.1	Nzerekore	Guinea	W. Africa	Africa		Pf3k	1026	ERS042038
PA0171-C.1	Nzerekore	Guinea	W. Africa	Africa		Pf3k	1026	ERS042001
PA0171-C.2	Nzerekore	Guinea	W. Africa	Africa		Pf3k	1026	ERS042001
PA0172-C.1	Nzerekore	Guinea	W. Africa	Africa		Pf3k	1026	ERS041968
PA0177-C.1	Nzerekore	Guinea	W. Africa	Africa		Pf3k	1026	ERS042085
PA0177-C.2	Nzerekore	Guinea	W. Africa	Africa		Pf3k	1026	ERS042085
PA0178-C.1	Nzerekore	Guinea	W. Africa	Africa		Pf3k	1026	ERS042090
PA0178-C.2	Nzerekore	Guinea	W. Africa	Africa		Pf3k	1026	ERS042090
PA0179-C.1	Nzerekore	Guinea	W. Africa	Africa		Pf3k	1026	ERS042089
PA0179-C.2	Nzerekore	Guinea	W. Africa	Africa		Pf3k	1026	ERS042089
PA0184-C.1	Nzerekore	Guinea	W. Africa	Africa		Pf3k	1026	ERS042010
PA0185-C.1	Nzerekore	Guinea	W. Africa	Africa		Pf3k	1026	ERS042046
PA0185-C.2	Nzerekore	Guinea	W. Africa	Africa		Pf3k	1026	ERS042046
PA0188-C.1	Nzerekore	Guinea	W. Africa	Africa		Pf3k	1026	ERS042029
PA0188-C.2	Nzerekore	Guinea	W. Africa	Africa		Pf3k	1026	ERS042029
PA0190-C.1	Nzerekore	Guinea	W. Africa	Africa		Pf3k	1026	ERS041981
PA0190-C.2	Nzerekore	Guinea	W. Africa	Africa		Pf3k	1026	ERS041981
PA0191-C.1	Nzerekore	Guinea	W. Africa	Africa		Pf3k	1026	ERS042109
PA0191-C.2	Nzerekore	Guinea	W. Africa	Africa		Pf3k	1026	ERS042109
PA0191-C.3	Nzerekore	Guinea	W. Africa	Africa		Pf3k	1026	ERS042109
PA0193-C.1	Nzerekore	Guinea	W. Africa	Africa		Pf3k	1026	ERS042055
PA0193-C.2	Nzerekore	Guinea	W. Africa	Africa		Pf3k	1026	ERS042055
PA0198-C.1	Nzerekore	Guinea	W. Africa	Africa		Pf3k	1026	ERS041987
PA0198-C.2	Nzerekore	Guinea	W. Africa	Africa		Pf3k	1026	ERS041987
PA0199-C.1	Nzerekore	Guinea	W. Africa	Africa		Pf3k	1026	ERS042086
PA0199-C.2	Nzerekore	Guinea	W. Africa	Africa		Pf3k	1026	ERS042086
PA0206-C.1	Nzerekore	Guinea	W. Africa	Africa		Pf3k	1026	ERS042056
PA0206-C.2	Nzerekore	Guinea	W. Africa	Africa		Pf3k	1026	ERS042056
PA0209-C.1	Nzerekore	Guinea	W. Africa	Africa		Pf3k	1026	ERS042099
PA0209-C.2	Nzerekore	Guinea	W. Africa	Africa		Pf3k	1026	ERS042099
PA0210-C.1	Nzerekore	Guinea	W. Africa	Africa		Pf3k	1026	ERS042111
PA0210-C.2	Nzerekore	Guinea	W. Africa	Africa		Pf3k	1026	ERS042111
PA0210-C.3	Nzerekore	Guinea	W. Africa	Africa		Pf3k	1026	ERS042111
PA0212-C.1	Nzerekore	Guinea	W. Africa	Africa		Pf3k	1026	ERS042113
PA0212-C.2	Nzerekore	Guinea	W. Africa	Africa		Pf3k	1026	ERS042113
PA0213-C.1	Nzerekore	Guinea	W. Africa	Africa		Pf3k	1026	ERS042091
PA0214-C.1	Nzerekore	Guinea	W. Africa	Africa		Pf3k	1026	ERS042002
PA0214-C.2	Nzerekore	Guinea	W. Africa	Africa		Pf3k	1026	ERS042002
PA0216-C.1	Nzerekore	Guinea	W. Africa	Africa		Pf3k	1026	ERS042102
PA0216-C.2	Nzerekore	Guinea	W. Africa	Africa		Pf3k	1026	ERS042102
PA0217-C.1	Nzerekore	Guinea	W. Africa	Africa		Pf3k	1026	ERS042070
PA0217-C.2	Nzerekore	Guinea	W. Africa	Africa		Pf3k	1026	ERS042070
PA0218-C.1	Nzerekore	Guinea	W. Africa	Africa		Pf3k	1026	ERS042027
PA0218-C.2	Nzerekore	Guinea	W. Africa	Africa		Pf3k	1026	ERS042027
PA0220-C.1	Nzerekore	Guinea	W. Africa	Africa		Pf3k	1026	ERS041999
PA0220-C.2	Nzerekore	Guinea	W. Africa	Africa		Pf3k	1026	ERS041999
PA0222-C.1	Nzerekore	Guinea	W. Africa	Africa		Pf3k	1026	ERS041992
PA0222-C.2	Nzerekore	Guinea	W. Africa	Africa		Pf3k	1026	ERS041992
PA0222-C.3	Nzerekore	Guinea	W. Africa	Africa		Pf3k	1026	ERS041992
PA0224-C.1	Nzerekore	Guinea	W. Africa	Africa		Pf3k	1026	ERS042049
PA0224-C.2	Nzerekore	Guinea	W. Africa	Africa		Pf3k	1026	ERS042049
PA0224-C.3	Nzerekore	Guinea	W. Africa	Africa		Pf3k	1026	ERS042049
PA0227-C.1	Nzerekore	Guinea	W. Africa	Africa		Pf3k	1026	ERS042075
PA0227-C.2	Nzerekore	Guinea	W. Africa	Africa		Pf3k	1026	ERS042075
PA0227-C.3	Nzerekore	Guinea	W. Africa	Africa		Pf3k	1026	ERS042075
PA0228-C.1	Nzerekore	Guinea	W. Africa	Africa		Pf3k	1026	ERS041997
PA0228-C.2	Nzerekore	Guinea	W. Africa	Africa		Pf3k	1026	ERS041997
PA0230-C.1	Nzerekore	Guinea	W. Africa	Africa		Pf3k	1026	ERS042107
PA0230-C.2	Nzerekore	Guinea	W. Africa	Africa		Pf3k	1026	ERS042107
PA0230-C.3	Nzerekore	Guinea	W. Africa	Africa		Pf3k	1026	ERS042107
PA0230-C.4	Nzerekore	Guinea	W. Africa	Africa		Pf3k	1026	ERS042107
PA0231-C.1	Nzerekore	Guinea	W. Africa	Africa		Pf3k	1026	ERS041991
PA0231-C.2	Nzerekore	Guinea	W. Africa	Africa		Pf3k	1026	ERS041991
PA0231-C.3	Nzerekore	Guinea	W. Africa	Africa		Pf3k	1026	ERS041991
PA0231-C.4	Nzerekore	Guinea	W. Africa	Africa		Pf3k	1026	ERS041991
PA0233-C.1	Nzerekore	Guinea	W. Africa	Africa		Pf3k	1026	ERS041994
PA0233-C.2	Nzerekore	Guinea	W. Africa	Africa		Pf3k	1026	ERS041994
PA0233-C.3	Nzerekore	Guinea	W. Africa	Africa		Pf3k	1026	ERS041994
PA0233-C.4	Nzerekore	Guinea	W. Africa	Africa		Pf3k	1026	ERS041994
PA0234-C.1	Nzerekore	Guinea	W. Africa	Africa		Pf3k	1026	ERS042106
PA0234-C.2	Nzerekore	Guinea	W. Africa	Africa		Pf3k	1026	ERS042106
PA0234-C.3	Nzerekore	Guinea	W. Africa	Africa		Pf3k	1026	ERS042106
PA0237-C.1	Nzerekore	Guinea	W. Africa	Africa		Pf3k	1026	ERS042100
PA0237-C.2	Nzerekore	Guinea	W. Africa	Africa		Pf3k	1026	ERS042100
PA0239-C.1	Nzerekore	Guinea	W. Africa	Africa		Pf3k	1026	ERS041993
PA0239-C.2	Nzerekore	Guinea	W. Africa	Africa		Pf3k	1026	ERS041993
PA0239-C.3	Nzerekore	Guinea	W. Africa	Africa		Pf3k	1026	ERS041993
PA0239-C.4	Nzerekore	Guinea	W. Africa	Africa		Pf3k	1026	ERS041993
PA0243-C.1	Nzerekore	Guinea	W. Africa	Africa		Pf3k	1026	ERS042012
PA0243-C.2	Nzerekore	Guinea	W. Africa	Africa		Pf3k	1026	ERS042012
PA0243-C.3	Nzerekore	Guinea	W. Africa	Africa		Pf3k	1026	ERS042012
PA0246-C.1	Nzerekore	Guinea	W. Africa	Africa		Pf3k	1026	ERS041998
PA0246-C.2	Nzerekore	Guinea	W. Africa	Africa		Pf3k	1026	ERS041998
PA0249-C.1	Nzerekore	Guinea	W. Africa	Africa		Pf3k	1026	ERS042036
PA0249-C.2	Nzerekore	Guinea	W. Africa	Africa		Pf3k	1026	ERS042036
PA0249-C.3	Nzerekore	Guinea	W. Africa	Africa		Pf3k	1026	ERS042036
PA0251-C.1	Nzerekore	Guinea	W. Africa	Africa		Pf3k	1026	ERS042101
PA0251-C.2	Nzerekore	Guinea	W. Africa	Africa		Pf3k	1026	ERS042101
PA0253-C.1	Nzerekore	Guinea	W. Africa	Africa		Pf3k	1026	ERS041978
PA0253-C.2	Nzerekore	Guinea	W. Africa	Africa		Pf3k	1026	ERS041978
PA0253-C.3	Nzerekore	Guinea	W. Africa	Africa		Pf3k	1026	ERS041978
PA0255-C.1	Nzerekore	Guinea	W. Africa	Africa		Pf3k	1026	ERS042003
PA0255-C.2	Nzerekore	Guinea	W. Africa	Africa		Pf3k	1026	ERS042003
PA0255-C.3	Nzerekore	Guinea	W. Africa	Africa		Pf3k	1026	ERS042003
PA0257-C.1	Nzerekore	Guinea	W. Africa	Africa		Pf3k	1026	ERS042078
PA0257-C.2	Nzerekore	Guinea	W. Africa	Africa		Pf3k	1026	ERS042078
PA0257-C.3	Nzerekore	Guinea	W. Africa	Africa		Pf3k	1026	ERS042078
PA0257-C.4	Nzerekore	Guinea	W. Africa	Africa		Pf3k	1026	ERS042078
PA0260-C.1	Nzerekore	Guinea	W. Africa	Africa		Pf3k	1026	ERS042043
PA0263-C.1	Nzerekore	Guinea	W. Africa	Africa		Pf3k	1026	ERS042084
PA0263-C.2	Nzerekore	Guinea	W. Africa	Africa		Pf3k	1026	ERS042084
PA0267-C.1	Nzerekore	Guinea	W. Africa	Africa		Pf3k	1026	ERS042013
PA0267-C.2	Nzerekore	Guinea	W. Africa	Africa		Pf3k	1026	ERS042013
PA0269-C.1	Nzerekore	Guinea	W. Africa	Africa		Pf3k	1026	ERS042052
PA0269-C.2	Nzerekore	Guinea	W. Africa	Africa		Pf3k	1026	ERS042052
pf248-15_NIH_713		Guinea	W. Africa	Africa		Molina-Cruz et al. 2015 PNAS
pf248-18_NIH_LF4_1		Liberia	W. Africa	Africa		Molina-Cruz et al. 2015 PNAS
Mali_1		Mali	W. Africa	Africa	2010	IGS		SAMN02373818
Mali_2		Mali	W. Africa	Africa	2010	IGS		SAMN02373819
Mali_3		Mali	W. Africa	Africa	2010	IGS		SAMN02373820
Mali_4		Mali	W. Africa	Africa	2010	IGS		SAMN02373822
Mali_5		Mali	W. Africa	Africa	2010	IGS		SAMN02374900
Mali_6		Mali	W. Africa	Africa	2010	IGS		SAMN02374907
Mali_7		Mali	W. Africa	Africa	2010	IGS		SAMN02373653
Mali_8		Mali	W. Africa	Africa	2010	IGS		SAMN02373656
Mali_9		Mali	W. Africa	Africa	2010	IGS		SAMN02373821
Mali_10		Mali	W. Africa	Africa	2010	IGS		SAMN02374901
Mali_11		Mali	W. Africa	Africa	2010	IGS		SAMN02374902
Mali_12		Mali	W. Africa	Africa	2010	IGS		SAMN02374945
Mali_13		Mali	W. Africa	Africa	2010	IGS		SAMN06175788
Mali_14		Mali	W. Africa	Africa	2010	IGS		SAMN06175789
Mali_15		Mali	W. Africa	Africa	2010	IGS		SAMN06175790
Mali_16		Mali	W. Africa	Africa	2010	IGS		SAMN06175791
Mali_17		Mali	W. Africa	Africa	2010	IGS		SAMN06175792
Mali_18		Mali	W. Africa	Africa	2010	IGS		SAMN06175793
Mali_19		Mali	W. Africa	Africa	2010	IGS		SAMN06175794
Mali_20		Mali	W. Africa	Africa	2010	IGS		SAMN06175795
Mali_21		Mali	W. Africa	Africa	2010	IGS		SAMN06175796
Mali_22		Mali	W. Africa	Africa	2010	IGS		SAMN06175797
Mali_23		Mali	W. Africa	Africa	2010	IGS		SAMN06175782
Mali_24		Mali	W. Africa	Africa	2010	IGS		SAMN06175798
Mali_25		Mali	W. Africa	Africa	2010	IGS		SAMN06175799
Mali_26		Mali	W. Africa	Africa	2010	IGS		SAMN06175800
Mali_27		Mali	W. Africa	Africa	2010	IGS		SAMN06175801
Mali_28		Mali	W. Africa	Africa	2010	IGS		SAMN06175803
Mali_29		Mali	W. Africa	Africa	2010	IGS		SAMN06175804
Mali_30		Mali	W. Africa	Africa	2010	IGS		SAMN06175805
Mali_31		Mali	W. Africa	Africa	2010	IGS		SAMN06175806
Mali_32		Mali	W. Africa	Africa	2010	IGS		SAMN06175807
Mali_33		Mali	W. Africa	Africa	2010	IGS		SAMN06175808
Mali_34		Mali	W. Africa	Africa	2010	IGS		SAMN06175809
Mali_35		Mali	W. Africa	Africa	2010	IGS		SAMN06175810
Mali_36		Mali	W. Africa	Africa	2010	IGS		SAMN06175813
Mali_37		Mali	W. Africa	Africa	2010	IGS		SAMN06175814
Mali_38		Mali	W. Africa	Africa	2010	IGS		SAMN06175815
Mali_39		Mali	W. Africa	Africa	2010	IGS		SAMN06175816
Mali_40		Mali	W. Africa	Africa	2010	IGS		SAMN06175817
Mali_41		Mali	W. Africa	Africa	2010	IGS		SAMN06175818
Mali_42		Mali	W. Africa	Africa	2010	IGS		SAMN06175819
Mali_43		Mali	W. Africa	Africa	2010	IGS		SAMN06175820
Mali_44		Mali	W. Africa	Africa	2010	IGS		SAMN06175822
Mali_45		Mali	W. Africa	Africa	2010	IGS		SAMN06175823
Mali_46		Mali	W. Africa	Africa	2010	IGS		SAMN06175824
Mali_47		Mali	W. Africa	Africa	2010	IGS		SAMN06175785
Mali_48		Mali	W. Africa	Africa	2010	IGS		SAMN06175786
Mali_49		Mali	W. Africa	Africa	2010	IGS		SAMN06175787
Mali_50		Mali	W. Africa	Africa	2010	IGS		SAMN06175802
Mali_51		Mali	W. Africa	Africa	2010	IGS		SAMN06175811
Mali_52		Mali	W. Africa	Africa	2010	IGS		SAMN06175812
Mali_53		Mali	W. Africa	Africa	2010	IGS		SAMN06175821
Mali_54		Mali	W. Africa	Africa	2010	IGS		SAMN06175825
Mali_55		Mali	W. Africa	Africa	2002	IGS		SAMN06175783
Mali_56		Mali	W. Africa	Africa	2002	IGS		SAMN06175784
Mali_57		Mali	W. Africa	Africa	2002	IGS		SAMN10286359
Mali_58		Mali	W. Africa	Africa	2002	IGS		SAMN10286360
Mali_59		Mali	W. Africa	Africa	2002	IGS		SAMN10286361
Mali_60		Mali	W. Africa	Africa	2002	IGS		SAMN10286362
Mali_61		Mali	W. Africa	Africa	2002	IGS		SAMN10286363
Mali_62		Mali	W. Africa	Africa	2002	IGS		SAMN10286364
Mali_63		Mali	W. Africa	Africa	2002	IGS		SAMN10286365
Mali_64		Mali	W. Africa	Africa	2002	IGS		SAMN10286366
Mali_65		Mali	W. Africa	Africa	2002	IGS		SAMN10286367
Mali_66		Mali	W. Africa	Africa	2002	IGS		SAMN10286368
Mali_67		Mali	W. Africa	Africa	2002	IGS		SAMN10286369
Mali_68		Mali	W. Africa	Africa	2002	IGS		SAMN10286370
Mali_69		Mali	W. Africa	Africa	2002	IGS		SAMN10286371
Mali_70		Mali	W. Africa	Africa	2002	IGS		SAMN10286372
Mali_71		Mali	W. Africa	Africa	2002	IGS		SAMN10286373
Mali_72		Mali	W. Africa	Africa	2002	IGS		SAMN10286374
Mali_73		Mali	W. Africa	Africa	2002	IGS		SAMN10286375
Mali_74		Mali	W. Africa	Africa	2002	IGS		SAMN10286376
Mali_75		Mali	W. Africa	Africa	2002	IGS		SAMN10286377
Mali_76		Mali	W. Africa	Africa	2002	IGS		SAMN10286378
Mali_77		Mali	W. Africa	Africa	2002	IGS		SAMN10286379
Mali_78		Mali	W. Africa	Africa	2002	IGS		SAMN10286380
Mali_79		Mali	W. Africa	Africa	2002	IGS		SAMN10286381
Mali_80		Mali	W. Africa	Africa	2002	IGS		SAMN10286382
Mali_81		Mali	W. Africa	Africa	2002	IGS		SAMN10286383
Mali_82		Mali	W. Africa	Africa	2002	IGS		SAMN10286384
Mali_83		Mali	W. Africa	Africa	2002	IGS		SAMN10286385
Mali_84		Mali	W. Africa	Africa	2002	IGS		SAMN10286386
Mali_85		Mali	W. Africa	Africa	2002	IGS		SAMN10286387
Mali_86		Mali	W. Africa	Africa	2002	IGS		SAMN10286388
Mali_87		Mali	W. Africa	Africa	2002	IGS		SAMN10286389
Mali_88		Mali	W. Africa	Africa	2002	IGS		SAMN10286390
Mali_89		Mali	W. Africa	Africa	2002	IGS		SAMN10286391
Mali_90		Mali	W. Africa	Africa	2002	IGS		SAMN10286392
Mali_91		Mali	W. Africa	Africa	2002	IGS		SAMN10286393
Mali_92		Mali	W. Africa	Africa	2002	IGS		SAMN10286394
Mali_93		Mali	W. Africa	Africa	2002	IGS		SAMN10286395
Mali_94		Mali	W. Africa	Africa	2002	IGS		SAMN10286396
Mali_96		Mali	W. Africa	Africa	2002	IGS		SAMN10286398
Mali_97		Mali	W. Africa	Africa	2002	IGS		SAMN10286399
Mali_98		Mali	W. Africa	Africa	2002	IGS		SAMN10286400
Mali_99		Mali	W. Africa	Africa	2002	IGS		SAMN10286401
PM0004-C.1	Kolle	Mali	W. Africa	Africa		Pf3k	1001	ERS010612
PM0005-C.1	Kolle	Mali	W. Africa	Africa		Pf3k	1001	ERS010387,ERS010388
PM0015-C.1	Faladje	Mali	W. Africa	Africa		Pf3k	1001	ERS010185
PM0017-C.1	Faladje	Mali	W. Africa	Africa		Pf3k	1001	ERS010613
PM0020-C.1	Faladje	Mali	W. Africa	Africa		Pf3k	1001	ERS010563
PM0021-C.1	Faladje	Mali	W. Africa	Africa		Pf3k	1001	ERS010614
PM0022-C.1	Faladje	Mali	W. Africa	Africa		Pf3k	1001	ERS010389,ERS010390
PM0025-C.1	Faladje	Mali	W. Africa	Africa		Pf3k	1001	ERS010564
PM0029-C.1	Kolle	Mali	W. Africa	Africa		Pf3k	1001	ERS010565
PM0033-C.1	Kolle	Mali	W. Africa	Africa		Pf3k	1001	ERS010393,ERS010394
PM0037-C.1	Kolle	Mali	W. Africa	Africa		Pf3k	1001	ERS010568,ERS010609
PM0042-C.1	Kolle	Mali	W. Africa	Africa		Pf3k	1001	ERS010399,ERS010400
PM0047-C.1	Kolle	Mali	W. Africa	Africa		Pf3k	1001	ERS010184
PM0048-C.1	Kolle	Mali	W. Africa	Africa		Pf3k	1001	ERS010021
PM0062-C.1	Kolle	Mali	W. Africa	Africa		Pf3k	1001	ERS010661
PM0063-C.1	Kolle	Mali	W. Africa	Africa		Pf3k	1001	ERS010662
PM0068-C.1	Kolle	Mali	W. Africa	Africa		Pf3k	1001	ERS154470
PM0071-C.1	Kolle	Mali	W. Africa	Africa		Pf3k	1001	ERS010026
PM0074-C.1	Kolle	Mali	W. Africa	Africa		Pf3k	1001	ERS010028
PM0086-C.1	Kolle	Mali	W. Africa	Africa		Pf3k	1001	ERS157454
PM0090-C.1	Kolle	Mali	W. Africa	Africa		Pf3k	1001	ERS010665
PM0096-C.1	Kolle	Mali	W. Africa	Africa		Pf3k	1001	ERS010666
PM0097-C.1	Kolle	Mali	W. Africa	Africa		Pf3k	1001	ERS154511
PM0107-C.1	Faladje	Mali	W. Africa	Africa		Pf3k	1001	ERS010667
PM0113-C.1	Faladje	Mali	W. Africa	Africa		Pf3k	1001	ERS154476
PM0114-C.1	Faladje	Mali	W. Africa	Africa		Pf3k	1001	ERS010652
PM0115-C.1	Faladje	Mali	W. Africa	Africa		Pf3k	1001	ERS010653
PM0117-C.1	Faladje	Mali	W. Africa	Africa		Pf3k	1001	ERS154477
PM0124-C.1	Faladje	Mali	W. Africa	Africa		Pf3k	1001	ERS010032
PM0127-C.1	Faladje	Mali	W. Africa	Africa		Pf3k	1001	ERS157462
PM0129-C.1	Faladje	Mali	W. Africa	Africa		Pf3k	1001	ERS384340
PM0132-C.1	Faladje	Mali	W. Africa	Africa		Pf3k	1001	ERS010033
PM0133-C.1	Faladje	Mali	W. Africa	Africa		Pf3k	1001	ERS010022
PM0136-C.1	Faladje	Mali	W. Africa	Africa		Pf3k	1001	ERS010023
PM0142-C.1	Faladje	Mali	W. Africa	Africa		Pf3k	1001	ERS154478
PM0146-C.1	Faladje	Mali	W. Africa	Africa		Pf3k	1001	ERS010657
PM0156-C.1	Bandiagara	Mali	W. Africa	Africa		Pf3k	1001	ERS154516
PM0157-C.1	Bandiagara	Mali	W. Africa	Africa		Pf3k	1001	ERS157483
PM0160-C.1	Bandiagara	Mali	W. Africa	Africa		Pf3k	1001	ERS154479
PM0001-C.1	Kolle	Mali	W. Africa	Africa		Pf3k	1001	ERS010381,ERS010382
PM0001-C.2	Kolle	Mali	W. Africa	Africa		Pf3k	1001	ERS010381,ERS010382
PM0002-C.1	Kolle	Mali	W. Africa	Africa		Pf3k	1001	ERS010383,ERS010384
PM0002-C.2	Kolle	Mali	W. Africa	Africa		Pf3k	1001	ERS010383,ERS010384
PM0003-C.1	Kolle	Mali	W. Africa	Africa		Pf3k	1001	ERS010385,ERS010386
PM0003-C.2	Kolle	Mali	W. Africa	Africa		Pf3k	1001	ERS010385,ERS010386
PM0006-C.1	Kolle	Mali	W. Africa	Africa		Pf3k	1001	ERS010304,ERS010510,ERS010607
PM0006-C.2	Kolle	Mali	W. Africa	Africa		Pf3k	1001	ERS010304,ERS010510,ERS010607
PM0006-C.3	Kolle	Mali	W. Africa	Africa		Pf3k	1001	ERS010304,ERS010510,ERS010607
PM0007-C.1	Kolle	Mali	W. Africa	Africa		Pf3k	1001	ERS010302,ERS010417
PM0007-C.2	Kolle	Mali	W. Africa	Africa		Pf3k	1001	ERS010302,ERS010417
PM0008-C.1	Faladje	Mali	W. Africa	Africa		Pf3k	1001	ERS010303,ERS010418
PM0008-C.2	Faladje	Mali	W. Africa	Africa		Pf3k	1001	ERS010303,ERS010418
PM0009-C.1	Faladje	Mali	W. Africa	Africa		Pf3k	1001	ERS010306,ERS010419
PM0009-C.2	Faladje	Mali	W. Africa	Africa		Pf3k	1001	ERS010306,ERS010419
PM0014-C.1	Faladje	Mali	W. Africa	Africa		Pf3k	1001	ERS010305
PM0014-C.2	Faladje	Mali	W. Africa	Africa		Pf3k	1001	ERS010305
PM0018-C.1	Faladje	Mali	W. Africa	Africa		Pf3k	1001	ERS010474
PM0018-C.2	Faladje	Mali	W. Africa	Africa		Pf3k	1001	ERS010474
PM0019-C.1	Faladje	Mali	W. Africa	Africa		Pf3k	1001	ERS010562
PM0019-C.2	Faladje	Mali	W. Africa	Africa		Pf3k	1001	ERS010562
PM0023-C.1	Faladje	Mali	W. Africa	Africa		Pf3k	1001	ERS010391,ERS010392
PM0024-C.1	Faladje	Mali	W. Africa	Africa		Pf3k	1001	ERS010476
PM0024-C.2	Faladje	Mali	W. Africa	Africa		Pf3k	1001	ERS010476
PM0026-C.1	Faladje	Mali	W. Africa	Africa		Pf3k	1001	ERS010615
PM0026-C.2	Faladje	Mali	W. Africa	Africa		Pf3k	1001	ERS010615
PM0034-C.1	Kolle	Mali	W. Africa	Africa		Pf3k	1001	ERS010566
PM0034-C.2	Kolle	Mali	W. Africa	Africa		Pf3k	1001	ERS010566
PM0036-C.1	Kolle	Mali	W. Africa	Africa		Pf3k	1001	ERS010567
PM0036-C.2	Kolle	Mali	W. Africa	Africa		Pf3k	1001	ERS010567
PM0038-C.1	Kolle	Mali	W. Africa	Africa		Pf3k	1001	ERS010395,ERS010396
PM0038-C.2	Kolle	Mali	W. Africa	Africa		Pf3k	1001	ERS010395,ERS010396
PM0038-C.3	Kolle	Mali	W. Africa	Africa		Pf3k	1001	ERS010395,ERS010396
PM0039-C.1	Kolle	Mali	W. Africa	Africa		Pf3k	1001	ERS010397,ERS010398
PM0039-C.2	Kolle	Mali	W. Africa	Africa		Pf3k	1001	ERS010397,ERS010398
PM0040-C.1	Kolle	Mali	W. Africa	Africa		Pf3k	1001	ERS010307
PM0040-C.2	Kolle	Mali	W. Africa	Africa		Pf3k	1001	ERS010307
PM0041-C.1	Kolle	Mali	W. Africa	Africa		Pf3k	1001	ERS010475
PM0041-C.2	Kolle	Mali	W. Africa	Africa		Pf3k	1001	ERS010475
PM0043-C.1	Kolle	Mali	W. Africa	Africa		Pf3k	1001	ERS010569
PM0043-C.2	Kolle	Mali	W. Africa	Africa		Pf3k	1001	ERS010569
PM0049-C.1	Kolle	Mali	W. Africa	Africa		Pf3k	1001	ERS010651
PM0049-C.2	Kolle	Mali	W. Africa	Africa		Pf3k	1001	ERS010651
PM0051-C.1	Kolle	Mali	W. Africa	Africa		Pf3k	1001	ERS154521
PM0051-C.2	Kolle	Mali	W. Africa	Africa		Pf3k	1001	ERS154521
PM0054-C.1	Kolle	Mali	W. Africa	Africa		Pf3k	1001	ERS010037
PM0054-C.2	Kolle	Mali	W. Africa	Africa		Pf3k	1001	ERS010037
PM0054-C.3	Kolle	Mali	W. Africa	Africa		Pf3k	1001	ERS010037
PM0058-C.1	Kolle	Mali	W. Africa	Africa		Pf3k	1001	ERS154508
PM0058-C.2	Kolle	Mali	W. Africa	Africa		Pf3k	1001	ERS154508
PM0060-C.1	Kolle	Mali	W. Africa	Africa		Pf3k	1001	ERS154469
PM0060-C.2	Kolle	Mali	W. Africa	Africa		Pf3k	1001	ERS154469
PM0064-C.1	Kolle	Mali	W. Africa	Africa		Pf3k	1001	ERS010663
PM0064-C.2	Kolle	Mali	W. Africa	Africa		Pf3k	1001	ERS010663
PM0070-C.1	Kolle	Mali	W. Africa	Africa		Pf3k	1001	ERS154471
PM0070-C.2	Kolle	Mali	W. Africa	Africa		Pf3k	1001	ERS154471
PM0072-C.1	Kolle	Mali	W. Africa	Africa		Pf3k	1001	ERS010027
PM0072-C.2	Kolle	Mali	W. Africa	Africa		Pf3k	1001	ERS010027
PM0072-C.3	Kolle	Mali	W. Africa	Africa		Pf3k	1001	ERS010027
PM0073-C.1	Kolle	Mali	W. Africa	Africa		Pf3k	1001	ERS157497
PM0073-C.2	Kolle	Mali	W. Africa	Africa		Pf3k	1001	ERS157497
PM0073-C.3	Kolle	Mali	W. Africa	Africa		Pf3k	1001	ERS157497
PM0075-C.1	Kolle	Mali	W. Africa	Africa		Pf3k	1001	ERS157493
PM0075-C.2	Kolle	Mali	W. Africa	Africa		Pf3k	1001	ERS157493
PM0075-C.3	Kolle	Mali	W. Africa	Africa		Pf3k	1001	ERS157493
PM0076-C.1	Kolle	Mali	W. Africa	Africa		Pf3k	1001	ERS157481
PM0076-C.2	Kolle	Mali	W. Africa	Africa		Pf3k	1001	ERS157481
PM0077-C.1	Kolle	Mali	W. Africa	Africa		Pf3k	1001	ERS384341
PM0077-C.2	Kolle	Mali	W. Africa	Africa		Pf3k	1001	ERS384341
PM0078-C.1	Kolle	Mali	W. Africa	Africa		Pf3k	1001	ERS157500
PM0078-C.2	Kolle	Mali	W. Africa	Africa		Pf3k	1001	ERS157500
PM0078-C.3	Kolle	Mali	W. Africa	Africa		Pf3k	1001	ERS157500
PM0083-C.1	Kolle	Mali	W. Africa	Africa		Pf3k	1001	ERS010029
PM0083-C.2	Kolle	Mali	W. Africa	Africa		Pf3k	1001	ERS010029
PM0083-C.3	Kolle	Mali	W. Africa	Africa		Pf3k	1001	ERS010029
PM0084-C.1	Kolle	Mali	W. Africa	Africa		Pf3k	1001	ERS010030
PM0084-C.2	Kolle	Mali	W. Africa	Africa		Pf3k	1001	ERS010030
PM0085-C.1	Kolle	Mali	W. Africa	Africa		Pf3k	1001	ERS154514
PM0085-C.2	Kolle	Mali	W. Africa	Africa		Pf3k	1001	ERS154514
PM0087-C.1	Kolle	Mali	W. Africa	Africa		Pf3k	1001	ERS154472
PM0087-C.2	Kolle	Mali	W. Africa	Africa		Pf3k	1001	ERS154472
PM0089-C.1	Kolle	Mali	W. Africa	Africa		Pf3k	1001	ERS010664
PM0089-C.2	Kolle	Mali	W. Africa	Africa		Pf3k	1001	ERS010664
PM0093-C.1	Kolle	Mali	W. Africa	Africa		Pf3k	1001	ERS154473
PM0093-C.2	Kolle	Mali	W. Africa	Africa		Pf3k	1001	ERS154473
PM0094-C.1	Kolle	Mali	W. Africa	Africa		Pf3k	1001	ERS010031
PM0094-C.2	Kolle	Mali	W. Africa	Africa		Pf3k	1001	ERS010031
PM0094-C.3	Kolle	Mali	W. Africa	Africa		Pf3k	1001	ERS010031
PM0094-C.4	Kolle	Mali	W. Africa	Africa		Pf3k	1001	ERS010031
PM0098-C.1	Kolle	Mali	W. Africa	Africa		Pf3k	1001	ERS157473
PM0100-C.1	Kolle	Mali	W. Africa	Africa		Pf3k	1001	ERS154474
PM0100-C.2	Kolle	Mali	W. Africa	Africa		Pf3k	1001	ERS154474
PM0100-C.3	Kolle	Mali	W. Africa	Africa		Pf3k	1001	ERS154474
PM0103-C.1	Faladje	Mali	W. Africa	Africa		Pf3k	1001	ERS154475
PM0103-C.2	Faladje	Mali	W. Africa	Africa		Pf3k	1001	ERS154475
PM0108-C.1	Faladje	Mali	W. Africa	Africa		Pf3k	1001	ERS010668
PM0108-C.2	Faladje	Mali	W. Africa	Africa		Pf3k	1001	ERS010668
PM0123-C.1	Faladje	Mali	W. Africa	Africa		Pf3k	1001	ERS010654
PM0123-C.2	Faladje	Mali	W. Africa	Africa		Pf3k	1001	ERS010654
PM0134-C.1	Faladje	Mali	W. Africa	Africa		Pf3k	1001	ERS157494
PM0134-C.2	Faladje	Mali	W. Africa	Africa		Pf3k	1001	ERS157494
PM0138-C.1	Faladje	Mali	W. Africa	Africa		Pf3k	1001	ERS010655
PM0138-C.2	Faladje	Mali	W. Africa	Africa		Pf3k	1001	ERS010655
PM0139-C.1	Faladje	Mali	W. Africa	Africa		Pf3k	1001	ERS010024
PM0139-C.2	Faladje	Mali	W. Africa	Africa		Pf3k	1001	ERS010024
PM0139-C.3	Faladje	Mali	W. Africa	Africa		Pf3k	1001	ERS010024
PM0144-C.1	Faladje	Mali	W. Africa	Africa		Pf3k	1001	ERS010656
PM0144-C.2	Faladje	Mali	W. Africa	Africa		Pf3k	1001	ERS010656
PM0145-C.1	Faladje	Mali	W. Africa	Africa		Pf3k	1001	ERS010025
PM0145-C.2	Faladje	Mali	W. Africa	Africa		Pf3k	1001	ERS010025
PM0147-C.1	Faladje	Mali	W. Africa	Africa		Pf3k	1001	ERS157489
PM0147-C.2	Faladje	Mali	W. Africa	Africa		Pf3k	1001	ERS157489
PM0151-C.1	Bandiagara	Mali	W. Africa	Africa		Pf3k	1001	ERS157471
PM0151-C.2	Bandiagara	Mali	W. Africa	Africa		Pf3k	1001	ERS157471
PM0151-C.3	Bandiagara	Mali	W. Africa	Africa		Pf3k	1001	ERS157471
PM0152-C.1	Bandiagara	Mali	W. Africa	Africa		Pf3k	1001	ERS010658
PM0152-C.2	Bandiagara	Mali	W. Africa	Africa		Pf3k	1001	ERS010658
PM0152-C.3	Bandiagara	Mali	W. Africa	Africa		Pf3k	1001	ERS010658
PM0153-C.1	Bandiagara	Mali	W. Africa	Africa		Pf3k	1001	ERS010659
PM0153-C.2	Bandiagara	Mali	W. Africa	Africa		Pf3k	1001	ERS010659
PM0154-C.1	Bandiagara	Mali	W. Africa	Africa		Pf3k	1001	ERS010660
PM0154-C.2	Bandiagara	Mali	W. Africa	Africa		Pf3k	1001	ERS010660
PM0159-C.1	Bandiagara	Mali	W. Africa	Africa		Pf3k	1001	ERS157455
PM0159-C.2	Bandiagara	Mali	W. Africa	Africa		Pf3k	1001	ERS157455
PM0161-C.1	Bandiagara	Mali	W. Africa	Africa		Pf3k	1001	ERS384345
PM0161-C.2	Bandiagara	Mali	W. Africa	Africa		Pf3k	1001	ERS384345
PM0161-C.3	Bandiagara	Mali	W. Africa	Africa		Pf3k	1001	ERS384345
pf248-22_NIH_M5		Mali	W. Africa	Africa		Molina-Cruz et al. 2015 PNAS
PS097		Mali	W. Africa	Africa		Molina-Cruz et al. 2015 PNAS
PS103		Mali	W. Africa	Africa		Molina-Cruz et al. 2015 PNAS
PS122_G11		Mali	W. Africa	Africa		Molina-Cruz et al. 2015 PNAS
PS149		Mali	W. Africa	Africa		Molina-Cruz et al. 2015 PNAS
PS170		Mali	W. Africa	Africa		Molina-Cruz et al. 2015 PNAS
PS183		Mali	W. Africa	Africa		Molina-Cruz et al. 2015 PNAS
PS186		Mali	W. Africa	Africa		Molina-Cruz et al. 2015 PNAS
PS189		Mali	W. Africa	Africa		Molina-Cruz et al. 2015 PNAS
PS206_E11		Mali	W. Africa	Africa		Molina-Cruz et al. 2015 PNAS
PK0002-C	Bobo-Dioulasso	Burkina Faso	W. Africa	Africa	2008	PfCP	1004	ERS154525
PK0007-C	Bobo-Dioulasso	Burkina Faso	W. Africa	Africa	2008	PfCP	1004	ERS010434
PK0009-C	Bobo-Dioulasso	Burkina Faso	W. Africa	Africa	2008	PfCP	1004	ERS157507
PK0011-C	Bobo-Dioulasso	Burkina Faso	W. Africa	Africa	2008	PfCP	1004	ERS010432
PK0012-C	Bobo-Dioulasso	Burkina Faso	W. Africa	Africa	2008	PfCP	1004	ERS010446
PK0017-C	Bobo-Dioulasso	Burkina Faso	W. Africa	Africa	2008	PfCP	1004	ERS010061
PK0018-C	Bobo-Dioulasso	Burkina Faso	W. Africa	Africa	2008	PfCP	1004	ERS010449
PK0019-C	Bobo-Dioulasso	Burkina Faso	W. Africa	Africa	2008	PfCP	1004	ERS154519
PK0020-C	Bobo-Dioulasso	Burkina Faso	W. Africa	Africa	2008	PfCP	1004	ERS154510
PK0021-C	Bobo-Dioulasso	Burkina Faso	W. Africa	Africa	2008	PfCP	1004	ERS010442
PK0023-C	Bobo-Dioulasso	Burkina Faso	W. Africa	Africa	2008	PfCP	1004	ERS010208
PK0025-C	Bobo-Dioulasso	Burkina Faso	W. Africa	Africa	2008	PfCP	1004	ERS010060
PK0026-C	Bobo-Dioulasso	Burkina Faso	W. Africa	Africa	2008	PfCP	1004	ERS010440
PK0027-C	Bobo-Dioulasso	Burkina Faso	W. Africa	Africa	2008	PfCP	1004	ERS010441
PK0028-C	Bobo-Dioulasso	Burkina Faso	W. Africa	Africa	2008	PfCP	1004	ERS010206
PK0029-C	Bobo-Dioulasso	Burkina Faso	W. Africa	Africa	2008	PfCP	1004	ERS010611; ERS010439
PK0030-C	Bobo-Dioulasso	Burkina Faso	W. Africa	Africa	2008	PfCP	1004	ERS157459
PK0031-C	Bobo-Dioulasso	Burkina Faso	W. Africa	Africa	2008	PfCP	1004	ERS010447
PK0034-C	Bobo-Dioulasso	Burkina Faso	W. Africa	Africa	2008	PfCP	1004	ERS154509
PK0035-C	Bobo-Dioulasso	Burkina Faso	W. Africa	Africa	2008	PfCP	1004	ERS010204
PK0036-C	Bobo-Dioulasso	Burkina Faso	W. Africa	Africa	2008	PfCP	1004	ERS010209
PK0037-C	Bobo-Dioulasso	Burkina Faso	W. Africa	Africa	2008	PfCP	1004	ERS010450; ERS010603
PK0038-C	Bobo-Dioulasso	Burkina Faso	W. Africa	Africa	2008	PfCP	1004	ERS010616
PK0040-C	Bobo-Dioulasso	Burkina Faso	W. Africa	Africa	2008	PfCP	1004	ERS010205
PK0041-C	Bobo-Dioulasso	Burkina Faso	W. Africa	Africa	2008	PfCP	1004	ERS010443
PK0042-C	Bobo-Dioulasso	Burkina Faso	W. Africa	Africa	2008	PfCP	1004	ERS010210
PK0043-C	Bobo-Dioulasso	Burkina Faso	W. Africa	Africa	2008	PfCP	1004	ERS010448
PK0044-C	Bobo-Dioulasso	Burkina Faso	W. Africa	Africa	2008	PfCP	1004	ERS010201; ERS010636
PK0045-C	Bobo-Dioulasso	Burkina Faso	W. Africa	Africa	2008	PfCP	1004	ERS010445
PK0046-C	Bobo-Dioulasso	Burkina Faso	W. Africa	Africa	2008	PfCP	1004	ERS010433
PK0047-C	Bobo-Dioulasso	Burkina Faso	W. Africa	Africa	2008	PfCP	1004	ERS154513
PK0048-C	Bobo-Dioulasso	Burkina Faso	W. Africa	Africa	2008	PfCP	1004	ERS010202
PK0049-C	Bobo-Dioulasso	Burkina Faso	W. Africa	Africa	2008	PfCP	1004	ERS010200
PK0050-C	Bobo-Dioulasso	Burkina Faso	W. Africa	Africa	2008	PfCP	1004	ERS010444
PK0051-C	Bobo-Dioulasso	Burkina Faso	W. Africa	Africa	2008	PfCP	1004	ERS010188
PK0052-C	Bobo-Dioulasso	Burkina Faso	W. Africa	Africa	2008	PfCP	1004	ERS010203
PK0053-C	Bobo-Dioulasso	Burkina Faso	W. Africa	Africa	2008	PfCP	1004	ERS010186
PK0054-C	Bobo-Dioulasso	Burkina Faso	W. Africa	Africa	2008	PfCP	1004	ERS010207
PK0055-C	Bobo-Dioulasso	Burkina Faso	W. Africa	Africa	2008	PfCP	1004	ERS010617
PK0056-C	Bobo-Dioulasso	Burkina Faso	W. Africa	Africa	2008	PfCP	1004	ERS010189
PK0059-C	Bobo-Dioulasso	Burkina Faso	W. Africa	Africa	2008	PfCP	1004	ERS010618
PK0060-C	Bobo-Dioulasso	Burkina Faso	W. Africa	Africa	2008	PfCP	1004	ERS010187
PK0062-C	Bobo-Dioulasso	Burkina Faso	W. Africa	Africa	2008	PfCP	1004	ERS010174
PK0063-C	Bobo-Dioulasso	Burkina Faso	W. Africa	Africa	2008	PfCP	1004	ERS010175
PK0064-C	Bobo-Dioulasso	Burkina Faso	W. Africa	Africa	2008	PfCP	1004	ERS010176
PK0065-C	Bobo-Dioulasso	Burkina Faso	W. Africa	Africa	2008	PfCP	1004	ERS010177
PK0066-C	Bobo-Dioulasso	Burkina Faso	W. Africa	Africa	2008	PfCP	1004	ERS010178; ERS010574; ERS010577
PK0067-C	Bobo-Dioulasso	Burkina Faso	W. Africa	Africa	2008	PfCP	1004	ERS010179;ERS010627;ERS010628;ERS010629;ERS010630;ERS010681;ERS010683
PK0068-C	Bobo-Dioulasso	Burkina Faso	W. Africa	Africa	2008	PfCP	1004	ERS010631; ERS010632; ERS010633; ERS010180
PK0069-C	Bobo-Dioulasso	Burkina Faso	W. Africa	Africa	2008	PfCP	1004	ERS164633
PK0070-C	Bobo-Dioulasso	Burkina Faso	W. Africa	Africa	2008	PfCP	1004	ERS010578; ERS010181; ERS010575
PK0072-C	Bobo-Dioulasso	Burkina Faso	W. Africa	Africa	2008	PfCP	1004	ERS010182
PK0073-C	Bobo-Dioulasso	Burkina Faso	W. Africa	Africa	2008	PfCP	1004	ERS010183
PK0074-C	Bobo-Dioulasso	Burkina Faso	W. Africa	Africa	2008	PfCP	1004	ERS051049;ERS164636
PK0075-C	Bobo-Dioulasso	Burkina Faso	W. Africa	Africa	2008	PfCP	1004	ERS010619
PK0076-C	Bobo-Dioulasso	Burkina Faso	W. Africa	Africa	2008	PfCP	1004	ERS010579;ERS051051
PF0008-C.1	Kassena	Ghana	W. Africa	Africa	2009-08-23	Pf3k	1017	ERS164679
PF0011-C.1	Kassena	Ghana	W. Africa	Africa	2009-08-24	Pf3k	1017	ERS010584
PF0020-C.1	Kassena	Ghana	W. Africa	Africa	2009-08-21	Pf3k	1017	ERS154462
PF0022-C.1	Kassena	Ghana	W. Africa	Africa	2009-08-22	Pf3k	1017	ERS009734
PF0025-C.1	Kassena	Ghana	W. Africa	Africa	2009-08-26	Pf3k	1017	ERS010586
PF0028-C.1	Kassena	Ghana	W. Africa	Africa	2009-08-27	Pf3k	1017	ERS010588
PF0031-C.1	Kassena	Ghana	W. Africa	Africa	2009-08-28	Pf3k	1017	ERS010105
PF0032-C.1	Kassena	Ghana	W. Africa	Africa	2009-08-29	Pf3k	1017	ERS010106
PF0035-C.1	Kassena	Ghana	W. Africa	Africa	2009-09-04	Pf3k	1017	ERS010089
PF0037-C.1	Kassena	Ghana	W. Africa	Africa	2009-09-07	Pf3k	1017	ERS164655
PF0041-C.1	Kassena	Ghana	W. Africa	Africa	2009-09-10	Pf3k	1017	ERS154456
PF0042-C.1	Kassena	Ghana	W. Africa	Africa	2009-09-13	Pf3k	1017	ERS010108
PF0047-C.1	Kassena	Ghana	W. Africa	Africa	2009-09-16	Pf3k	1017	ERS010081
PF0050-C.1	Kassena	Ghana	W. Africa	Africa	2009-09-17	Pf3k	1017	ERS010111
PF0052-C.1	Kassena	Ghana	W. Africa	Africa	2009-09-18	Pf3k	1017	ERS164658
PF0055-C.1	Kassena	Ghana	W. Africa	Africa	2009-09-22	Pf3k	1017	ERS010112
PF0058-C.1	Kassena	Ghana	W. Africa	Africa	2009-08-28	Pf3k	1017	ERS009730
PF0074-C.1	Kassena	Ghana	W. Africa	Africa	2009-09-09	Pf3k	1017	ERS009725
PF0079-C.1	Kassena	Ghana	W. Africa	Africa	2009-09-14	Pf3k	1017	ERS154482
PF0092-C.1	Kassena	Ghana	W. Africa	Africa	2009-09-22	Pf3k	1017	ERS164649
PF0098-C.1	Kassena	Ghana	W. Africa	Africa		Pf3k	1017	ERS011021
PF0099-C.1	Kassena	Ghana	W. Africa	Africa		Pf3k	1017	ERS009979
PF0100-C.1	Kassena	Ghana	W. Africa	Africa		Pf3k	1017	ERS013092
PF0105-C.1	Kassena	Ghana	W. Africa	Africa		Pf3k	1017	ERS164646
PF0106-C.1	Kassena	Ghana	W. Africa	Africa		Pf3k	1017	ERS164652
PF0107-C.1	Kassena	Ghana	W. Africa	Africa		Pf3k	1017	ERS013094
PF0108-C.1	Kassena	Ghana	W. Africa	Africa		Pf3k	1017	ERS011022
PF0115-C.1	Kassena	Ghana	W. Africa	Africa		Pf3k	1017	ERS013073
PF0117-C.1	Kassena	Ghana	W. Africa	Africa		Pf3k	1017	ERS011023
PF0119-C.1	Kassena	Ghana	W. Africa	Africa		Pf3k	1017	ERS164665
PF0121-C.1	Kassena	Ghana	W. Africa	Africa		Pf3k	1017	ERS011024
PF0122-C.1	Kassena	Ghana	W. Africa	Africa		Pf3k	1017	ERS013074
PF0129-C.1	Kassena	Ghana	W. Africa	Africa		Pf3k	1017	ERS154485
PF0136-C.1	Kassena	Ghana	W. Africa	Africa		Pf3k	1017	ERS013081
PF0137-C.1	Kassena	Ghana	W. Africa	Africa		Pf3k	1017	ERS013098
PF0142-C.1	Kassena	Ghana	W. Africa	Africa		Pf3k	1017	ERS011026
PF0143-C.1	Kassena	Ghana	W. Africa	Africa		Pf3k	1017	ERS013101
PF0145-C.1	Kassena	Ghana	W. Africa	Africa		Pf3k	1017	ERS013082
PF0148-C.1	Kassena	Ghana	W. Africa	Africa		Pf3k	1017	ERS011027
PF0149-C.1	Kassena	Ghana	W. Africa	Africa		Pf3k	1017	ERS154489
PF0151-C.1	Kassena	Ghana	W. Africa	Africa		Pf3k	1017	ERS157478
PF0152-C.1	Kassena	Ghana	W. Africa	Africa		Pf3k	1017	ERS154524
PF0156-C.1	Kassena	Ghana	W. Africa	Africa		Pf3k	1017	ERS154504
PF0157-C.1	Kassena	Ghana	W. Africa	Africa		Pf3k	1017	ERS154492
PF0158-C.1	Kassena	Ghana	W. Africa	Africa		Pf3k	1017	ERS154493
PF0159-C.1	Kassena	Ghana	W. Africa	Africa		Pf3k	1017	ERS154494
PF0161-C.1	Kassena	Ghana	W. Africa	Africa		Pf3k	1017	ERS154495
PF0162-C.1	Kassena	Ghana	W. Africa	Africa		Pf3k	1017	ERS154458
PF0163-C.1	Kassena	Ghana	W. Africa	Africa		Pf3k	1017	ERS154506
PF0164-C.1	Kassena	Ghana	W. Africa	Africa		Pf3k	1017	ERS154496
PF0166-C.1	Kassena	Ghana	W. Africa	Africa		Pf3k	1017	ERS154507
PF0168-C.1	Kassena	Ghana	W. Africa	Africa		Pf3k	1017	ERS157456
PF0172-C.1	Kassena	Ghana	W. Africa	Africa		Pf3k	1017	ERS022948
PF0175-C.1	Kassena	Ghana	W. Africa	Africa		Pf3k	1017	ERS022949
PF0176-C.1	Kassena	Ghana	W. Africa	Africa		Pf3k	1017	ERS017387
PF0178-C.1	Kassena	Ghana	W. Africa	Africa		Pf3k	1017	ERS022744
PF0180-C.1	Kassena	Ghana	W. Africa	Africa		Pf3k	1017	ERS017388
PF0193-C.1	Kassena	Ghana	W. Africa	Africa		Pf3k	1017	ERS032197
PF0203-C.1	Kassena	Ghana	W. Africa	Africa		Pf3k	1017	ERS032194
PF0204-C.1	Kassena	Ghana	W. Africa	Africa		Pf3k	1017	ERS022750
PF0206-C.1	Kassena	Ghana	W. Africa	Africa		Pf3k	1017	ERS022955
PF0211-C.1	Kassena	Ghana	W. Africa	Africa		Pf3k	1017	ERS022957
PF0213-C.1	Kassena	Ghana	W. Africa	Africa		Pf3k	1017	ERS022959
PF0221-C.1	Kassena	Ghana	W. Africa	Africa		Pf3k	1017	ERS017392
PF0222-C.1	Kassena	Ghana	W. Africa	Africa		Pf3k	1017	ERS022961
PF0225-C.1	Kassena	Ghana	W. Africa	Africa		Pf3k	1017	ERS022963
PF0232-C.1	Kassena	Ghana	W. Africa	Africa		Pf3k	1017	ERS017394
PF0236-C.1	Kassena	Ghana	W. Africa	Africa		Pf3k	1017	ERS164657
PF0239-C.1	Kassena	Ghana	W. Africa	Africa		Pf3k	1017	ERS022966
PF0240-C.1	Kassena	Ghana	W. Africa	Africa		Pf3k	1017	ERS032236
PF0245-C.1	Kassena	Ghana	W. Africa	Africa		Pf3k	1017	ERS032002
PF0246-C.1	Kassena	Ghana	W. Africa	Africa		Pf3k	1017	ERS022968
PF0248-C.1	Kassena	Ghana	W. Africa	Africa		Pf3k	1017	ERS022757
PF0255-C.1	Kassena	Ghana	W. Africa	Africa		Pf3k	1017	ERS022761
PF0259-C.1	Kassena	Ghana	W. Africa	Africa		Pf3k	1017	ERS022970
PF0260-C.1	Kassena	Ghana	W. Africa	Africa		Pf3k	1017	ERS022763
PF0261-C.1	Kassena	Ghana	W. Africa	Africa		Pf3k	1017	ERS032179
PF0266-C.1	Kassena	Ghana	W. Africa	Africa		Pf3k	1017	ERS384346
PF0267-C.1	Kassena	Ghana	W. Africa	Africa		Pf3k	1017	ERS022765
PF0269-C.1	Kassena	Ghana	W. Africa	Africa		Pf3k	1017	ERS022766
PF0276-C.1	Kassena	Ghana	W. Africa	Africa		Pf3k	1017	ERS022973
PF0277-C.1	Kassena	Ghana	W. Africa	Africa		Pf3k	1017	ERS032169
PF0278-C.1	Kassena	Ghana	W. Africa	Africa		Pf3k	1017	ERS032208
PF0279-C.1	Kassena	Ghana	W. Africa	Africa		Pf3k	1017	ERS022974
PF0298-C.1	Kassena	Ghana	W. Africa	Africa		Pf3k	1017	ERS017400
PF0299-C.1	Kassena	Ghana	W. Africa	Africa		Pf3k	1017	ERS022977
PF0301-C.1	Kassena	Ghana	W. Africa	Africa		Pf3k	1017	ERS022978
PF0309-C.1	Kassena	Ghana	W. Africa	Africa		Pf3k	1017	ERS022982
PF0310-C.1	Kassena	Ghana	W. Africa	Africa		Pf3k	1017	ERS022983
PF0314-C.1	Kassena	Ghana	W. Africa	Africa		Pf3k	1017	ERS164641
PF0323-C.1	Kassena	Ghana	W. Africa	Africa		Pf3k	1017	ERS164650
PF0326-C.1	Kassena	Ghana	W. Africa	Africa		Pf3k	1017	ERS017402
PF0328-C.1	Kassena	Ghana	W. Africa	Africa		Pf3k	1017	ERS164660
PF0329-C.1	Kassena	Ghana	W. Africa	Africa		Pf3k	1017	ERS164680
PF0332-C.1	Kassena	Ghana	W. Africa	Africa		Pf3k	1017	ERS032201
PF0334-C.1	Kassena	Ghana	W. Africa	Africa		Pf3k	1017	ERS032227
PF0337-C.1	Kassena	Ghana	W. Africa	Africa		Pf3k	1017	ERS032054
PF0339-C.1	Kassena	Ghana	W. Africa	Africa		Pf3k	1017	ERS032238
PF0340-C.1	Kassena	Ghana	W. Africa	Africa		Pf3k	1017	ERS032235
PF0344-C.1	Kassena	Ghana	W. Africa	Africa		Pf3k	1017	ERS032192
PF0347-C.1	Kassena	Ghana	W. Africa	Africa		Pf3k	1017	ERS032053
PF0366-C.1	Kassena	Ghana	W. Africa	Africa		Pf3k	1017	ERS032218
PF0369-C.1	Kassena	Ghana	W. Africa	Africa		Pf3k	1017	ERS032229
PF0371-C.1	Kassena	Ghana	W. Africa	Africa		Pf3k	1017	ERS157498
PF0372-C.1	Kassena	Ghana	W. Africa	Africa		Pf3k	1017	ERS032034
PF0393-CW.1	Kassena	Ghana	W. Africa	Africa		Pf3k	1017	ERS032669
PF0397-C.1	Kassena	Ghana	W. Africa	Africa		Pf3k	1017	ERS157501
PF0400-C.1	Kassena	Ghana	W. Africa	Africa		Pf3k	1017	ERS032184
PF0401-C.1	Kassena	Ghana	W. Africa	Africa		Pf3k	1017	ERS031998
PF0405-C.1	Kassena	Ghana	W. Africa	Africa		Pf3k	1017	ERS032200
PF0406-C.1	Kassena	Ghana	W. Africa	Africa		Pf3k	1017	ERS032204
PF0407-C.1	Kassena	Ghana	W. Africa	Africa		Pf3k	1017	ERS032174
PF0409-C.1	Kassena	Ghana	W. Africa	Africa		Pf3k	1017	ERS032212
PF0410-CW.1	Kassena	Ghana	W. Africa	Africa		Pf3k	1017	ERS032670
PF0411-C.1	Kassena	Ghana	W. Africa	Africa		Pf3k	1017	ERS032170
PF0417-C.1	Kassena	Ghana	W. Africa	Africa		Pf3k	1017	ERS032220
PF0419-C.1	Kassena	Ghana	W. Africa	Africa		Pf3k	1017	ERS032210
PF0422-C.1	Kassena	Ghana	W. Africa	Africa		Pf3k	1017	ERS157487
PF0425-C.1	Kassena	Ghana	W. Africa	Africa		Pf3k	1017	ERS032173
PF0427-C.1	Kassena	Ghana	W. Africa	Africa		Pf3k	1017	ERS032172
PF0431-C.1	Kassena	Ghana	W. Africa	Africa		Pf3k	1017	ERS032196
PF0434-C.1	Kassena	Ghana	W. Africa	Africa		Pf3k	1017	ERS032205
PF0439-C.1	Kassena	Ghana	W. Africa	Africa		Pf3k	1017	ERS032189
PF0441-CW.1	Kassena	Ghana	W. Africa	Africa		Pf3k	1017	ERS032673
PF0446-CW.1	Kassena	Ghana	W. Africa	Africa		Pf3k	1017	ERS032675
PF0449-C.1	Kassena	Ghana	W. Africa	Africa		Pf3k	1017	ERS157502
PF0451-C.1	Kassena	Ghana	W. Africa	Africa		Pf3k	1017	ERS032232
PF0452-C.1	Kassena	Ghana	W. Africa	Africa		Pf3k	1017	ERS032035
PF0454-C.1	Kassena	Ghana	W. Africa	Africa	2011-01-31	Pf3k	1017	ERS053921
PF0456-C.1	Kassena	Ghana	W. Africa	Africa	2011-01-31	Pf3k	1017	ERS053925
PF0472-C.1	Kassena	Ghana	W. Africa	Africa	2011-02-07	Pf3k	1017	ERS053922
PF0473-C.1	Kassena	Ghana	W. Africa	Africa	2011-02-07	Pf3k	1017	ERS053916
PF0482-C.1	Kassena	Ghana	W. Africa	Africa	2011-02-14	Pf3k	1017	ERS053912
PF0491-C.1	Kassena	Ghana	W. Africa	Africa	2011-02-15	Pf3k	1017	ERS053907
PF0492-C.1	Kassena	Ghana	W. Africa	Africa	2011-02-15	Pf3k	1017	ERS053908
PF0493-C.1	Kassena	Ghana	W. Africa	Africa	2011-02-15	Pf3k	1017	ERS053894
PF0512-C.1	Kassena	Ghana	W. Africa	Africa	2011-02-23	Pf3k	1017	ERS053920
PF0513-C.1	Kassena	Ghana	W. Africa	Africa	2011-02-23	Pf3k	1017	ERS157485
PF0515-C.1	Kassena	Ghana	W. Africa	Africa	2011-03-03	Pf3k	1017	ERS053889
PF0519-C.1	Kassena	Ghana	W. Africa	Africa	2011-03-14	Pf3k	1017	ERS157460
PF0525-C.1	Kassena	Ghana	W. Africa	Africa	2011-03-10	Pf3k	1017	ERS053935
PF0531-C.1	Kassena	Ghana	W. Africa	Africa	2011-03-14	Pf3k	1017	ERS053919
PF0554-C.1	Kintampo	Ghana	W. Africa	Africa	2012-09-01	Pf3k	1083	ERS193640
PF0556-C.1	Kintampo	Ghana	W. Africa	Africa	2012-09-01	Pf3k	1083	ERS193645
PF0560-C.1	Kintampo	Ghana	W. Africa	Africa	2012-09-01	Pf3k	1083	ERS193660
PF0578-C.1	Kintampo	Ghana	W. Africa	Africa	2012-09-01	Pf3k	1083	ERS188107
PF0584-C.1	Kintampo	Ghana	W. Africa	Africa	2012-09-01	Pf3k	1083	ERS193680
PF0590-C.1	Kintampo	Ghana	W. Africa	Africa	2012-09-01	Pf3k	1083	ERS193670
PF0596-C.1	Kintampo	Ghana	W. Africa	Africa		Pf3k	1083	ERS246737
PF0599-C.1	Kintampo	Ghana	W. Africa	Africa		Pf3k	1083	ERS246740
PF0608-C.1	Kintampo	Ghana	W. Africa	Africa		Pf3k	1083	ERS246749
PF0612-C.1	Kintampo	Ghana	W. Africa	Africa		Pf3k	1083	ERS246753
PF0625-C.1	Kintampo	Ghana	W. Africa	Africa		Pf3k	1083	ERS246766
PF0632-C.1	Kintampo	Ghana	W. Africa	Africa		Pf3k	1083	ERS246773
PF0633-C.1	Kintampo	Ghana	W. Africa	Africa		Pf3k	1083	ERS246774
PF0635-C.1	Kintampo	Ghana	W. Africa	Africa		Pf3k	1083	ERS246776
PF0638-C.1	Kintampo	Ghana	W. Africa	Africa		Pf3k	1083	ERS246779
PF0655-C.1	Kintampo	Ghana	W. Africa	Africa		Pf3k	1083	ERS246796
PF0661-C.1	Kintampo	Ghana	W. Africa	Africa		Pf3k	1083	ERS246802
PF0663-C.1	Kintampo	Ghana	W. Africa	Africa		Pf3k	1083	ERS246804
PF0666-C.1	Kintampo	Ghana	W. Africa	Africa		Pf3k	1083	ERS246807
PF0668-C.1	Kassena	Ghana	W. Africa	Africa		Pf3k	1083	ERS311726
PF0670-C.1	Kassena	Ghana	W. Africa	Africa		Pf3k	1083	ERS311728
PF0674-C.1	Kassena	Ghana	W. Africa	Africa		Pf3k	1083	ERS311732
PF0676-C.1	Kassena	Ghana	W. Africa	Africa		Pf3k	1083	ERS311734
PF0678-C.1	Kassena	Ghana	W. Africa	Africa		Pf3k	1083	ERS311736
PF0680-C.1	Kassena	Ghana	W. Africa	Africa		Pf3k	1083	ERS311738
PF0685-C.1	Kassena	Ghana	W. Africa	Africa		Pf3k	1083	ERS311743
PF0686-C.1	Kassena	Ghana	W. Africa	Africa		Pf3k	1083	ERS311744
PF0687-C.1	Kassena	Ghana	W. Africa	Africa		Pf3k	1083	ERS311745
PF0689-C.1	Kassena	Ghana	W. Africa	Africa		Pf3k	1083	ERS311747
PF0691-C.1	Kassena	Ghana	W. Africa	Africa		Pf3k	1083	ERS311749
PF0692-C.1	Kassena	Ghana	W. Africa	Africa		Pf3k	1083	ERS311750
PF0694-C.1	Kassena	Ghana	W. Africa	Africa		Pf3k	1083	ERS311752
PF0696-C.1	Kassena	Ghana	W. Africa	Africa		Pf3k	1083	ERS311754
PF0697-C.1	Kassena	Ghana	W. Africa	Africa		Pf3k	1083	ERS311755
PF0704-C.1	Kassena	Ghana	W. Africa	Africa		Pf3k	1083	ERS311762
PF0706-C.1	Kassena	Ghana	W. Africa	Africa		Pf3k	1083	ERS311764
PF0707-C.1	Kassena	Ghana	W. Africa	Africa		Pf3k	1083	ERS311765
PF0712-C.1	Kassena	Ghana	W. Africa	Africa		Pf3k	1083	ERS311770
PF0715-C.1	Kassena	Ghana	W. Africa	Africa		Pf3k	1083	ERS311773
PF0722-C.1	Kassena	Ghana	W. Africa	Africa		Pf3k	1083	ERS311780
PF0725-C.1	Kassena	Ghana	W. Africa	Africa	2013-08-22	Pf3k	1094	ERS360482
PF0728-C.1	Kassena	Ghana	W. Africa	Africa	2013-08-26	Pf3k	1094	ERS360506
PF0729-C.1	Kassena	Ghana	W. Africa	Africa	2013-08-26	Pf3k	1094	ERS360514
PF0730-C.1	Kassena	Ghana	W. Africa	Africa	2013-08-26	Pf3k	1094	ERS360522
PF0733-C.1	Kassena	Ghana	W. Africa	Africa	2013-08-27	Pf3k	1094	ERS360546
PF0737-C.1	Kassena	Ghana	W. Africa	Africa	2013-09-28	Pf3k	1094	ERS360483
PF0738-C.1	Kassena	Ghana	W. Africa	Africa	2013-09-28	Pf3k	1094	ERS360491
PF0742-C.1	Kassena	Ghana	W. Africa	Africa	2013-08-29	Pf3k	1094	ERS360523
PF0747-C.1	Kassena	Ghana	W. Africa	Africa	2013-08-30	Pf3k	1094	ERS360563
PF0748-C.1	Kassena	Ghana	W. Africa	Africa	2013-08-30	Pf3k	1094	ERS360571
PF0754-C.1	Kassena	Ghana	W. Africa	Africa	2013-02-09	Pf3k	1094	ERS360524
PF0759-C.1	Kassena	Ghana	W. Africa	Africa	2013-03-09	Pf3k	1094	ERS360564
PF0761-C.1	Kassena	Ghana	W. Africa	Africa	2013-04-09	Pf3k	1094	ERS360485
PF0767-C.1	Kassena	Ghana	W. Africa	Africa	2013-05-09	Pf3k	1094	ERS360533
PF0768-C.1	Kassena	Ghana	W. Africa	Africa	2013-05-09	Pf3k	1094	ERS360541
PF0769-C.1	Kassena	Ghana	W. Africa	Africa	2013-05-09	Pf3k	1094	ERS360549
PF0773-C.1	Kassena	Ghana	W. Africa	Africa	2013-06-09	Pf3k	1094	ERS360486
PF0778-C.1	Kassena	Ghana	W. Africa	Africa	2013-09-09	Pf3k	1094	ERS360526
PF0780-C.1	Kassena	Ghana	W. Africa	Africa	2013-09-09	Pf3k	1094	ERS360542
PF0782-C.1	Kassena	Ghana	W. Africa	Africa	2013-09-09	Pf3k	1094	ERS360558
PF0783-C.1	Kassena	Ghana	W. Africa	Africa	2013-09-09	Pf3k	1094	ERS360566
PF0785-C.1	Kassena	Ghana	W. Africa	Africa	2013-10-09	Pf3k	1094	ERS360487
PF0786-C.1	Kassena	Ghana	W. Africa	Africa	2013-10-09	Pf3k	1094	ERS360495
PF0789-C.1	Kassena	Ghana	W. Africa	Africa	2013-11-09	Pf3k	1094	ERS360519
PF0798-C.1	Kassena	Ghana	W. Africa	Africa	2013-08-26	Pf3k	1094	ERS360496
PF0802-C.1	Kassena	Ghana	W. Africa	Africa	2013-09-28	Pf3k	1094	ERS360528
PF0803-C.1	Kassena	Ghana	W. Africa	Africa	2013-09-28	Pf3k	1094	ERS360536
PF0809-C.1	Kassena	Ghana	W. Africa	Africa	2013-09-03	Pf3k	1094	ERS360489
PF0810-C.1	Kassena	Ghana	W. Africa	Africa	2013-09-03	Pf3k	1094	ERS360497
PF0817-C.1	Kassena	Ghana	W. Africa	Africa	2013-09-05	Pf3k	1094	ERS360553
PF0818-C.1	Kassena	Ghana	W. Africa	Africa	2013-09-06	Pf3k	1094	ERS360561
PF0820-C.1	Kassena	Ghana	W. Africa	Africa	2013-09-09	Pf3k	1094	ERS360577
PF0822-C.1	Kassena	Ghana	W. Africa	Africa	2013-09-09	Pf3k	1094	ERS360579
PF0823-C.1	Kassena	Ghana	W. Africa	Africa	2013-09-09	Pf3k	1094	ERS360580
PF0004-C.1	Kassena	Ghana	W. Africa	Africa	2009-08-19	Pf3k	1017	ERS010122
PF0004-C.2	Kassena	Ghana	W. Africa	Africa	2009-08-19	Pf3k	1017	ERS010122
PF0004-C.3	Kassena	Ghana	W. Africa	Africa	2009-08-19	Pf3k	1017	ERS010122
PF0006-C.1	Kassena	Ghana	W. Africa	Africa	2009-08-20	Pf3k	1017	ERS154461
PF0006-C.2	Kassena	Ghana	W. Africa	Africa	2009-08-20	Pf3k	1017	ERS154461
PF0006-C.3	Kassena	Ghana	W. Africa	Africa	2009-08-20	Pf3k	1017	ERS154461
PF0007-C.1	Kassena	Ghana	W. Africa	Africa	2009-08-21	Pf3k	1017	ERS010114
PF0007-C.2	Kassena	Ghana	W. Africa	Africa	2009-08-21	Pf3k	1017	ERS010114
PF0009-C.1	Kassena	Ghana	W. Africa	Africa	2009-08-24	Pf3k	1017	ERS010582
PF0009-C.2	Kassena	Ghana	W. Africa	Africa	2009-08-24	Pf3k	1017	ERS010582
PF0010-C.1	Kassena	Ghana	W. Africa	Africa	2009-08-24	Pf3k	1017	ERS010583
PF0010-C.2	Kassena	Ghana	W. Africa	Africa	2009-08-24	Pf3k	1017	ERS010583
PF0012-C.1	Kassena	Ghana	W. Africa	Africa	2009-08-19	Pf3k	1017	ERS164669
PF0012-C.2	Kassena	Ghana	W. Africa	Africa	2009-08-19	Pf3k	1017	ERS164669
PF0016-C.1	Kassena	Ghana	W. Africa	Africa	2009-08-19	Pf3k	1017	ERS010115
PF0016-C.2	Kassena	Ghana	W. Africa	Africa	2009-08-19	Pf3k	1017	ERS010115
PF0021-C.1	Kassena	Ghana	W. Africa	Africa	2009-08-21	Pf3k	1017	ERS010585
PF0021-C.2	Kassena	Ghana	W. Africa	Africa	2009-08-21	Pf3k	1017	ERS010585
PF0024-C.1	Kassena	Ghana	W. Africa	Africa	2009-08-24	Pf3k	1017	ERS009727
PF0024-C.2	Kassena	Ghana	W. Africa	Africa	2009-08-24	Pf3k	1017	ERS009727
PF0026-C.1	Kassena	Ghana	W. Africa	Africa	2009-08-26	Pf3k	1017	ERS010587
PF0026-C.2	Kassena	Ghana	W. Africa	Africa	2009-08-26	Pf3k	1017	ERS010587
PF0026-C.3	Kassena	Ghana	W. Africa	Africa	2009-08-26	Pf3k	1017	ERS010587
PF0027-C.1	Kassena	Ghana	W. Africa	Africa	2009-08-26	Pf3k	1017	ERS154517
PF0027-C.2	Kassena	Ghana	W. Africa	Africa	2009-08-26	Pf3k	1017	ERS154517
PF0027-C.3	Kassena	Ghana	W. Africa	Africa	2009-08-26	Pf3k	1017	ERS154517
PF0029-C.1	Kassena	Ghana	W. Africa	Africa	2009-08-27	Pf3k	1017	ERS010123
PF0029-C.2	Kassena	Ghana	W. Africa	Africa	2009-08-27	Pf3k	1017	ERS010123
PF0029-C.3	Kassena	Ghana	W. Africa	Africa	2009-08-27	Pf3k	1017	ERS010123
PF0030-C.1	Kassena	Ghana	W. Africa	Africa	2009-08-25	Pf3k	1017	ERS154454
PF0030-C.2	Kassena	Ghana	W. Africa	Africa	2009-08-25	Pf3k	1017	ERS154454
PF0030-C.3	Kassena	Ghana	W. Africa	Africa	2009-08-25	Pf3k	1017	ERS154454
PF0033-C.1	Kassena	Ghana	W. Africa	Africa	2009-09-03	Pf3k	1017	ERS154455
PF0033-C.2	Kassena	Ghana	W. Africa	Africa	2009-09-03	Pf3k	1017	ERS154455
PF0036-C.1	Kassena	Ghana	W. Africa	Africa	2009-09-07	Pf3k	1017	ERS010084
PF0036-C.2	Kassena	Ghana	W. Africa	Africa	2009-09-07	Pf3k	1017	ERS010084
PF0036-C.3	Kassena	Ghana	W. Africa	Africa	2009-09-07	Pf3k	1017	ERS010084
PF0038-C.1	Kassena	Ghana	W. Africa	Africa	2009-09-07	Pf3k	1017	ERS010124
PF0038-C.2	Kassena	Ghana	W. Africa	Africa	2009-09-07	Pf3k	1017	ERS010124
PF0038-C.3	Kassena	Ghana	W. Africa	Africa	2009-09-07	Pf3k	1017	ERS010124
PF0039-C.1	Kassena	Ghana	W. Africa	Africa	2009-09-09	Pf3k	1017	ERS010107
PF0039-C.2	Kassena	Ghana	W. Africa	Africa	2009-09-09	Pf3k	1017	ERS010107
PF0040-C.1	Kassena	Ghana	W. Africa	Africa	2009-09-10	Pf3k	1017	ERS010073
PF0040-C.2	Kassena	Ghana	W. Africa	Africa	2009-09-10	Pf3k	1017	ERS010073
PF0043-C.1	Kassena	Ghana	W. Africa	Africa	2009-09-14	Pf3k	1017	ERS009728
PF0044-C.1	Kassena	Ghana	W. Africa	Africa	2009-09-14	Pf3k	1017	ERS010109
PF0044-C.2	Kassena	Ghana	W. Africa	Africa	2009-09-14	Pf3k	1017	ERS010109
PF0045-C.1	Kassena	Ghana	W. Africa	Africa	2009-09-16	Pf3k	1017	ERS010110
PF0045-C.2	Kassena	Ghana	W. Africa	Africa	2009-09-16	Pf3k	1017	ERS010110
PF0046-C.1	Kassena	Ghana	W. Africa	Africa	2009-09-16	Pf3k	1017	ERS009735
PF0046-C.2	Kassena	Ghana	W. Africa	Africa	2009-09-16	Pf3k	1017	ERS009735
PF0048-C.1	Kassena	Ghana	W. Africa	Africa	2009-09-17	Pf3k	1017	ERS154480
PF0048-C.2	Kassena	Ghana	W. Africa	Africa	2009-09-17	Pf3k	1017	ERS154480
PF0049-C.1	Kassena	Ghana	W. Africa	Africa	2009-09-17	Pf3k	1017	ERS010125
PF0049-C.2	Kassena	Ghana	W. Africa	Africa	2009-09-17	Pf3k	1017	ERS010125
PF0049-C.3	Kassena	Ghana	W. Africa	Africa	2009-09-17	Pf3k	1017	ERS010125
PF0049-C.4	Kassena	Ghana	W. Africa	Africa	2009-09-17	Pf3k	1017	ERS010125
PF0051-C.1	Kassena	Ghana	W. Africa	Africa	2009-09-18	Pf3k	1017	ERS009723
PF0051-C.2	Kassena	Ghana	W. Africa	Africa	2009-09-18	Pf3k	1017	ERS009723
PF0053-C.1	Kassena	Ghana	W. Africa	Africa	2009-09-19	Pf3k	1017	ERS164659
PF0053-C.2	Kassena	Ghana	W. Africa	Africa	2009-09-19	Pf3k	1017	ERS164659
PF0054-C.1	Kassena	Ghana	W. Africa	Africa	2009-09-19	Pf3k	1017	ERS010090
PF0054-C.2	Kassena	Ghana	W. Africa	Africa	2009-09-19	Pf3k	1017	ERS010090
PF0057-C.1	Kassena	Ghana	W. Africa	Africa	2009-08-28	Pf3k	1017	ERS010087
PF0057-C.2	Kassena	Ghana	W. Africa	Africa	2009-08-28	Pf3k	1017	ERS010087
PF0062-C.1	Kassena	Ghana	W. Africa	Africa	2009-09-02	Pf3k	1017	ERS010088
PF0063-C.1	Kassena	Ghana	W. Africa	Africa	2009-09-02	Pf3k	1017	ERS013091
PF0063-C.2	Kassena	Ghana	W. Africa	Africa	2009-09-02	Pf3k	1017	ERS013091
PF0063-C.3	Kassena	Ghana	W. Africa	Africa	2009-09-02	Pf3k	1017	ERS013091
PF0064-C.1	Kassena	Ghana	W. Africa	Africa	2009-09-03	Pf3k	1017	ERS164643
PF0064-C.2	Kassena	Ghana	W. Africa	Africa	2009-09-03	Pf3k	1017	ERS164643
PF0065-C.1	Kassena	Ghana	W. Africa	Africa	2009-09-04	Pf3k	1017	ERS164644
PF0065-C.2	Kassena	Ghana	W. Africa	Africa	2009-09-04	Pf3k	1017	ERS164644
PF0066-C.1	Kassena	Ghana	W. Africa	Africa	2009-09-04	Pf3k	1017	ERS164640
PF0069-C.1	Kassena	Ghana	W. Africa	Africa	2009-09-07	Pf3k	1017	ERS013063
PF0069-C.2	Kassena	Ghana	W. Africa	Africa	2009-09-07	Pf3k	1017	ERS013063
PF0069-C.3	Kassena	Ghana	W. Africa	Africa	2009-09-07	Pf3k	1017	ERS013063
PF0069-C.4	Kassena	Ghana	W. Africa	Africa	2009-09-07	Pf3k	1017	ERS013063
PF0073-C.1	Kassena	Ghana	W. Africa	Africa	2009-09-09	Pf3k	1017	ERS010086
PF0073-C.2	Kassena	Ghana	W. Africa	Africa	2009-09-09	Pf3k	1017	ERS010086
PF0075-C.1	Kassena	Ghana	W. Africa	Africa	2009-09-09	Pf3k	1017	ERS154481
PF0075-C.2	Kassena	Ghana	W. Africa	Africa	2009-09-09	Pf3k	1017	ERS154481
PF0077-C.1	Kassena	Ghana	W. Africa	Africa	2009-09-11	Pf3k	1017	ERS010072
PF0077-C.2	Kassena	Ghana	W. Africa	Africa	2009-09-11	Pf3k	1017	ERS010072
PF0077-C.3	Kassena	Ghana	W. Africa	Africa	2009-09-11	Pf3k	1017	ERS010072
PF0078-C.1	Kassena	Ghana	W. Africa	Africa	2009-09-11	Pf3k	1017	ERS164682
PF0078-C.2	Kassena	Ghana	W. Africa	Africa	2009-09-11	Pf3k	1017	ERS164682
PF0080-C.1	Kassena	Ghana	W. Africa	Africa	2009-09-14	Pf3k	1017	ERS010085
PF0080-C.2	Kassena	Ghana	W. Africa	Africa	2009-09-14	Pf3k	1017	ERS010085
PF0081-C.1	Kassena	Ghana	W. Africa	Africa	2009-09-14	Pf3k	1017	ERS009681
PF0081-C.2	Kassena	Ghana	W. Africa	Africa	2009-09-14	Pf3k	1017	ERS009681
PF0084-C.1	Kassena	Ghana	W. Africa	Africa	2009-09-16	Pf3k	1017	ERS009724
PF0084-C.2	Kassena	Ghana	W. Africa	Africa	2009-09-16	Pf3k	1017	ERS009724
PF0084-C.3	Kassena	Ghana	W. Africa	Africa	2009-09-16	Pf3k	1017	ERS009724
PF0084-C.4	Kassena	Ghana	W. Africa	Africa	2009-09-16	Pf3k	1017	ERS009724
PF0085-C.1	Kassena	Ghana	W. Africa	Africa	2009-09-16	Pf3k	1017	ERS164645
PF0085-C.2	Kassena	Ghana	W. Africa	Africa	2009-09-16	Pf3k	1017	ERS164645
PF0089-C.1	Kassena	Ghana	W. Africa	Africa	2009-09-19	Pf3k	1017	ERS010104
PF0089-C.2	Kassena	Ghana	W. Africa	Africa	2009-09-19	Pf3k	1017	ERS010104
PF0090-C.1	Kassena	Ghana	W. Africa	Africa	2009-09-19	Pf3k	1017	ERS010083
PF0090-C.2	Kassena	Ghana	W. Africa	Africa	2009-09-19	Pf3k	1017	ERS010083
PF0095-C.1	Kassena	Ghana	W. Africa	Africa		Pf3k	1017	ERS154457
PF0096-C.1	Kassena	Ghana	W. Africa	Africa		Pf3k	1017	ERS013064
PF0096-C.2	Kassena	Ghana	W. Africa	Africa		Pf3k	1017	ERS013064
PF0096-C.3	Kassena	Ghana	W. Africa	Africa		Pf3k	1017	ERS013064
PF0097-C.1	Kassena	Ghana	W. Africa	Africa		Pf3k	1017	ERS013065
PF0097-C.2	Kassena	Ghana	W. Africa	Africa		Pf3k	1017	ERS013065
PF0101-C.1	Kassena	Ghana	W. Africa	Africa		Pf3k	1017	ERS013066
PF0101-C.2	Kassena	Ghana	W. Africa	Africa		Pf3k	1017	ERS013066
PF0101-C.3	Kassena	Ghana	W. Africa	Africa		Pf3k	1017	ERS013066
PF0102-C.1	Kassena	Ghana	W. Africa	Africa		Pf3k	1017	ERS013093
PF0102-C.2	Kassena	Ghana	W. Africa	Africa		Pf3k	1017	ERS013093
PF0103-C.1	Kassena	Ghana	W. Africa	Africa		Pf3k	1017	ERS013067
PF0103-C.2	Kassena	Ghana	W. Africa	Africa		Pf3k	1017	ERS013067
PF0103-C.3	Kassena	Ghana	W. Africa	Africa		Pf3k	1017	ERS013067
PF0104-C.1	Kassena	Ghana	W. Africa	Africa		Pf3k	1017	ERS013068
PF0104-C.2	Kassena	Ghana	W. Africa	Africa		Pf3k	1017	ERS013068
PF0104-C.3	Kassena	Ghana	W. Africa	Africa		Pf3k	1017	ERS013068
PF0104-C.4	Kassena	Ghana	W. Africa	Africa		Pf3k	1017	ERS013068
PF0109-C.1	Kassena	Ghana	W. Africa	Africa		Pf3k	1017	ERS013069
PF0109-C.2	Kassena	Ghana	W. Africa	Africa		Pf3k	1017	ERS013069
PF0111-C.1	Kassena	Ghana	W. Africa	Africa		Pf3k	1017	ERS164661
PF0111-C.2	Kassena	Ghana	W. Africa	Africa		Pf3k	1017	ERS164661
PF0112-C.1	Kassena	Ghana	W. Africa	Africa		Pf3k	1017	ERS013070
PF0112-C.2	Kassena	Ghana	W. Africa	Africa		Pf3k	1017	ERS013070
PF0113-C.1	Kassena	Ghana	W. Africa	Africa		Pf3k	1017	ERS013071
PF0113-C.2	Kassena	Ghana	W. Africa	Africa		Pf3k	1017	ERS013071
PF0114-C.1	Kassena	Ghana	W. Africa	Africa		Pf3k	1017	ERS013072
PF0114-C.2	Kassena	Ghana	W. Africa	Africa		Pf3k	1017	ERS013072
PF0116-C.1	Kassena	Ghana	W. Africa	Africa		Pf3k	1017	ERS013095
PF0116-C.2	Kassena	Ghana	W. Africa	Africa		Pf3k	1017	ERS013095
PF0116-C.3	Kassena	Ghana	W. Africa	Africa		Pf3k	1017	ERS013095
PF0116-C.4	Kassena	Ghana	W. Africa	Africa		Pf3k	1017	ERS013095
PF0118-C.1	Kassena	Ghana	W. Africa	Africa		Pf3k	1017	ERS164637
PF0118-C.2	Kassena	Ghana	W. Africa	Africa		Pf3k	1017	ERS164637
PF0123-C.1	Kassena	Ghana	W. Africa	Africa		Pf3k	1017	ERS013075
PF0123-C.2	Kassena	Ghana	W. Africa	Africa		Pf3k	1017	ERS013075
PF0124-C.1	Kassena	Ghana	W. Africa	Africa		Pf3k	1017	ERS164651
PF0124-C.2	Kassena	Ghana	W. Africa	Africa		Pf3k	1017	ERS164651
PF0125-C.1	Kassena	Ghana	W. Africa	Africa		Pf3k	1017	ERS013076
PF0125-C.2	Kassena	Ghana	W. Africa	Africa		Pf3k	1017	ERS013076
PF0125-C.3	Kassena	Ghana	W. Africa	Africa		Pf3k	1017	ERS013076
PF0127-C.1	Kassena	Ghana	W. Africa	Africa		Pf3k	1017	ERS011025
PF0127-C.2	Kassena	Ghana	W. Africa	Africa		Pf3k	1017	ERS011025
PF0128-C.1	Kassena	Ghana	W. Africa	Africa		Pf3k	1017	ERS164656
PF0128-C.2	Kassena	Ghana	W. Africa	Africa		Pf3k	1017	ERS164656
PF0128-C.3	Kassena	Ghana	W. Africa	Africa		Pf3k	1017	ERS164656
PF0130-C.1	Kassena	Ghana	W. Africa	Africa		Pf3k	1017	ERS013096
PF0130-C.2	Kassena	Ghana	W. Africa	Africa		Pf3k	1017	ERS013096
PF0130-C.3	Kassena	Ghana	W. Africa	Africa		Pf3k	1017	ERS013096
PF0131-C.1	Kassena	Ghana	W. Africa	Africa		Pf3k	1017	ERS013077
PF0131-C.2	Kassena	Ghana	W. Africa	Africa		Pf3k	1017	ERS013077
PF0131-C.3	Kassena	Ghana	W. Africa	Africa		Pf3k	1017	ERS013077
PF0132-C.1	Kassena	Ghana	W. Africa	Africa		Pf3k	1017	ERS013078
PF0132-C.2	Kassena	Ghana	W. Africa	Africa		Pf3k	1017	ERS013078
PF0132-C.3	Kassena	Ghana	W. Africa	Africa		Pf3k	1017	ERS013078
PF0132-C.4	Kassena	Ghana	W. Africa	Africa		Pf3k	1017	ERS013078
PF0133-C.1	Kassena	Ghana	W. Africa	Africa		Pf3k	1017	ERS013079
PF0133-C.2	Kassena	Ghana	W. Africa	Africa		Pf3k	1017	ERS013079
PF0134-C.1	Kassena	Ghana	W. Africa	Africa		Pf3k	1017	ERS013080
PF0134-C.2	Kassena	Ghana	W. Africa	Africa		Pf3k	1017	ERS013080
PF0134-C.3	Kassena	Ghana	W. Africa	Africa		Pf3k	1017	ERS013080
PF0134-C.4	Kassena	Ghana	W. Africa	Africa		Pf3k	1017	ERS013080
PF0135-C.1	Kassena	Ghana	W. Africa	Africa		Pf3k	1017	ERS013097
PF0135-C.2	Kassena	Ghana	W. Africa	Africa		Pf3k	1017	ERS013097
PF0138-C.1	Kassena	Ghana	W. Africa	Africa		Pf3k	1017	ERS164647
PF0138-C.2	Kassena	Ghana	W. Africa	Africa		Pf3k	1017	ERS164647
PF0140-C.1	Kassena	Ghana	W. Africa	Africa		Pf3k	1017	ERS013099
PF0140-C.2	Kassena	Ghana	W. Africa	Africa		Pf3k	1017	ERS013099
PF0141-C.1	Kassena	Ghana	W. Africa	Africa		Pf3k	1017	ERS013100
PF0141-C.2	Kassena	Ghana	W. Africa	Africa		Pf3k	1017	ERS013100
PF0141-C.3	Kassena	Ghana	W. Africa	Africa		Pf3k	1017	ERS013100
PF0144-C.1	Kassena	Ghana	W. Africa	Africa		Pf3k	1017	ERS154486
PF0144-C.2	Kassena	Ghana	W. Africa	Africa		Pf3k	1017	ERS154486
PF0146-C.1	Kassena	Ghana	W. Africa	Africa		Pf3k	1017	ERS154487
PF0146-C.2	Kassena	Ghana	W. Africa	Africa		Pf3k	1017	ERS154487
PF0150-C.1	Kassena	Ghana	W. Africa	Africa		Pf3k	1017	ERS154490
PF0150-C.2	Kassena	Ghana	W. Africa	Africa		Pf3k	1017	ERS154490
PF0153-C.1	Kassena	Ghana	W. Africa	Africa		Pf3k	1017	ERS154491
PF0153-C.2	Kassena	Ghana	W. Africa	Africa		Pf3k	1017	ERS154491
PF0153-C.3	Kassena	Ghana	W. Africa	Africa		Pf3k	1017	ERS154491
PF0154-C.1	Kassena	Ghana	W. Africa	Africa		Pf3k	1017	ERS154518
PF0154-C.2	Kassena	Ghana	W. Africa	Africa		Pf3k	1017	ERS154518
PF0155-C.1	Kassena	Ghana	W. Africa	Africa		Pf3k	1017	ERS157452
PF0155-C.2	Kassena	Ghana	W. Africa	Africa		Pf3k	1017	ERS157452
PF0155-C.3	Kassena	Ghana	W. Africa	Africa		Pf3k	1017	ERS157452
PF0155-C.4	Kassena	Ghana	W. Africa	Africa		Pf3k	1017	ERS157452
PF0160-C.1	Kassena	Ghana	W. Africa	Africa		Pf3k	1017	ERS154505
PF0160-C.2	Kassena	Ghana	W. Africa	Africa		Pf3k	1017	ERS154505
PF0167-C.1	Kassena	Ghana	W. Africa	Africa		Pf3k	1017	ERS157457
PF0167-C.2	Kassena	Ghana	W. Africa	Africa		Pf3k	1017	ERS157457
PF0169-C.1	Kassena	Ghana	W. Africa	Africa		Pf3k	1017	ERS157466
PF0169-C.2	Kassena	Ghana	W. Africa	Africa		Pf3k	1017	ERS157466
PF0170-C.1	Kassena	Ghana	W. Africa	Africa		Pf3k	1017	ERS154459
PF0170-C.2	Kassena	Ghana	W. Africa	Africa		Pf3k	1017	ERS154459
PF0170-C.3	Kassena	Ghana	W. Africa	Africa		Pf3k	1017	ERS154459
PF0177-C.1	Kassena	Ghana	W. Africa	Africa		Pf3k	1017	ERS032206
PF0177-C.2	Kassena	Ghana	W. Africa	Africa		Pf3k	1017	ERS032206
PF0181-C.1	Kassena	Ghana	W. Africa	Africa		Pf3k	1017	ERS032064
PF0181-C.2	Kassena	Ghana	W. Africa	Africa		Pf3k	1017	ERS032064
PF0184-C.1	Kassena	Ghana	W. Africa	Africa		Pf3k	1017	ERS022745
PF0184-C.2	Kassena	Ghana	W. Africa	Africa		Pf3k	1017	ERS022745
PF0185-C.1	Kassena	Ghana	W. Africa	Africa		Pf3k	1017	ERS022746
PF0185-C.2	Kassena	Ghana	W. Africa	Africa		Pf3k	1017	ERS022746
PF0186-C.1	Kassena	Ghana	W. Africa	Africa		Pf3k	1017	ERS022950
PF0186-C.2	Kassena	Ghana	W. Africa	Africa		Pf3k	1017	ERS022950
PF0188-C.1	Kassena	Ghana	W. Africa	Africa		Pf3k	1017	ERS022747
PF0188-C.2	Kassena	Ghana	W. Africa	Africa		Pf3k	1017	ERS022747
PF0189-C.1	Kassena	Ghana	W. Africa	Africa		Pf3k	1017	ERS022951
PF0189-C.2	Kassena	Ghana	W. Africa	Africa		Pf3k	1017	ERS022951
PF0189-C.3	Kassena	Ghana	W. Africa	Africa		Pf3k	1017	ERS022951
PF0189-C.4	Kassena	Ghana	W. Africa	Africa		Pf3k	1017	ERS022951
PF0190-C.1	Kassena	Ghana	W. Africa	Africa		Pf3k	1017	ERS017384
PF0190-C.2	Kassena	Ghana	W. Africa	Africa		Pf3k	1017	ERS017384
PF0191-C.1	Kassena	Ghana	W. Africa	Africa		Pf3k	1017	ERS017389
PF0191-C.2	Kassena	Ghana	W. Africa	Africa		Pf3k	1017	ERS017389
PF0191-C.3	Kassena	Ghana	W. Africa	Africa		Pf3k	1017	ERS017389
PF0192-C.1	Kassena	Ghana	W. Africa	Africa		Pf3k	1017	ERS022748
PF0192-C.2	Kassena	Ghana	W. Africa	Africa		Pf3k	1017	ERS022748
PF0192-C.3	Kassena	Ghana	W. Africa	Africa		Pf3k	1017	ERS022748
PF0195-C.1	Kassena	Ghana	W. Africa	Africa		Pf3k	1017	ERS022952
PF0195-C.2	Kassena	Ghana	W. Africa	Africa		Pf3k	1017	ERS022952
PF0196-C.1	Kassena	Ghana	W. Africa	Africa		Pf3k	1017	ERS022953
PF0196-C.2	Kassena	Ghana	W. Africa	Africa		Pf3k	1017	ERS022953
PF0197-C.1	Kassena	Ghana	W. Africa	Africa		Pf3k	1017	ERS022749
PF0197-C.2	Kassena	Ghana	W. Africa	Africa		Pf3k	1017	ERS022749
PF0198-C.1	Kassena	Ghana	W. Africa	Africa		Pf3k	1017	ERS022954
PF0198-C.2	Kassena	Ghana	W. Africa	Africa		Pf3k	1017	ERS022954
PF0198-C.3	Kassena	Ghana	W. Africa	Africa		Pf3k	1017	ERS022954
PF0199-C.1	Kassena	Ghana	W. Africa	Africa		Pf3k	1017	ERS032203
PF0199-C.2	Kassena	Ghana	W. Africa	Africa		Pf3k	1017	ERS032203
PF0202-C.1	Kassena	Ghana	W. Africa	Africa		Pf3k	1017	ERS017385
PF0202-C.2	Kassena	Ghana	W. Africa	Africa		Pf3k	1017	ERS017385
PF0202-C.3	Kassena	Ghana	W. Africa	Africa		Pf3k	1017	ERS017385
PF0205-C.1	Kassena	Ghana	W. Africa	Africa		Pf3k	1017	ERS032239
PF0207-C.1	Kassena	Ghana	W. Africa	Africa		Pf3k	1017	ERS022956
PF0208-C.1	Kassena	Ghana	W. Africa	Africa		Pf3k	1017	ERS022751
PF0208-C.2	Kassena	Ghana	W. Africa	Africa		Pf3k	1017	ERS022751
PF0212-C.1	Kassena	Ghana	W. Africa	Africa		Pf3k	1017	ERS022958
PF0212-C.2	Kassena	Ghana	W. Africa	Africa		Pf3k	1017	ERS022958
PF0214-C.1	Kassena	Ghana	W. Africa	Africa		Pf3k	1017	ERS022753
PF0214-C.2	Kassena	Ghana	W. Africa	Africa		Pf3k	1017	ERS022753
PF0217-C.1	Kassena	Ghana	W. Africa	Africa		Pf3k	1017	ERS017390
PF0217-C.2	Kassena	Ghana	W. Africa	Africa		Pf3k	1017	ERS017390
PF0218-C.1	Kassena	Ghana	W. Africa	Africa		Pf3k	1017	ERS022960
PF0218-C.2	Kassena	Ghana	W. Africa	Africa		Pf3k	1017	ERS022960
PF0219-C.1	Kassena	Ghana	W. Africa	Africa		Pf3k	1017	ERS017391
PF0219-C.2	Kassena	Ghana	W. Africa	Africa		Pf3k	1017	ERS017391
PF0223-C.1	Kassena	Ghana	W. Africa	Africa		Pf3k	1017	ERS022962
PF0223-C.2	Kassena	Ghana	W. Africa	Africa		Pf3k	1017	ERS022962
PF0223-C.3	Kassena	Ghana	W. Africa	Africa		Pf3k	1017	ERS022962
PF0223-C.4	Kassena	Ghana	W. Africa	Africa		Pf3k	1017	ERS022962
PF0226-C.1	Kassena	Ghana	W. Africa	Africa		Pf3k	1017	ERS032226
PF0226-C.2	Kassena	Ghana	W. Africa	Africa		Pf3k	1017	ERS032226
PF0226-C.3	Kassena	Ghana	W. Africa	Africa		Pf3k	1017	ERS032226
PF0228-C.1	Kassena	Ghana	W. Africa	Africa		Pf3k	1017	ERS022754
PF0228-C.2	Kassena	Ghana	W. Africa	Africa		Pf3k	1017	ERS022754
PF0228-C.3	Kassena	Ghana	W. Africa	Africa		Pf3k	1017	ERS022754
PF0228-C.4	Kassena	Ghana	W. Africa	Africa		Pf3k	1017	ERS022754
PF0229-C.1	Kassena	Ghana	W. Africa	Africa		Pf3k	1017	ERS022964
PF0229-C.2	Kassena	Ghana	W. Africa	Africa		Pf3k	1017	ERS022964
PF0229-C.3	Kassena	Ghana	W. Africa	Africa		Pf3k	1017	ERS022964
PF0229-C.4	Kassena	Ghana	W. Africa	Africa		Pf3k	1017	ERS022964
PF0230-C.1	Kassena	Ghana	W. Africa	Africa		Pf3k	1017	ERS017393
PF0230-C.2	Kassena	Ghana	W. Africa	Africa		Pf3k	1017	ERS017393
PF0230-C.3	Kassena	Ghana	W. Africa	Africa		Pf3k	1017	ERS017393
PF0230-C.4	Kassena	Ghana	W. Africa	Africa		Pf3k	1017	ERS017393
PF0231-C.1	Kassena	Ghana	W. Africa	Africa		Pf3k	1017	ERS022755
PF0231-C.2	Kassena	Ghana	W. Africa	Africa		Pf3k	1017	ERS022755
PF0233-C.1	Kassena	Ghana	W. Africa	Africa		Pf3k	1017	ERS032175
PF0233-C.2	Kassena	Ghana	W. Africa	Africa		Pf3k	1017	ERS032175
PF0234-C.1	Kassena	Ghana	W. Africa	Africa		Pf3k	1017	ERS017395
PF0234-C.2	Kassena	Ghana	W. Africa	Africa		Pf3k	1017	ERS017395
PF0234-C.3	Kassena	Ghana	W. Africa	Africa		Pf3k	1017	ERS017395
PF0234-C.4	Kassena	Ghana	W. Africa	Africa		Pf3k	1017	ERS017395
PF0235-C.1	Kassena	Ghana	W. Africa	Africa		Pf3k	1017	ERS017386
PF0238-C.1	Kassena	Ghana	W. Africa	Africa		Pf3k	1017	ERS022965
PF0238-C.2	Kassena	Ghana	W. Africa	Africa		Pf3k	1017	ERS022965
PF0241-C.1	Kassena	Ghana	W. Africa	Africa		Pf3k	1017	ERS022756
PF0241-C.2	Kassena	Ghana	W. Africa	Africa		Pf3k	1017	ERS022756
PF0242-C.1	Kassena	Ghana	W. Africa	Africa		Pf3k	1017	ERS022967
PF0242-C.2	Kassena	Ghana	W. Africa	Africa		Pf3k	1017	ERS022967
PF0242-C.3	Kassena	Ghana	W. Africa	Africa		Pf3k	1017	ERS022967
PF0249-C.1	Kassena	Ghana	W. Africa	Africa		Pf3k	1017	ERS022758
PF0249-C.2	Kassena	Ghana	W. Africa	Africa		Pf3k	1017	ERS022758
PF0249-C.3	Kassena	Ghana	W. Africa	Africa		Pf3k	1017	ERS022758
PF0249-C.4	Kassena	Ghana	W. Africa	Africa		Pf3k	1017	ERS022758
PF0250-C.1	Kassena	Ghana	W. Africa	Africa		Pf3k	1017	ERS164653
PF0250-C.2	Kassena	Ghana	W. Africa	Africa		Pf3k	1017	ERS164653
PF0252-C.1	Kassena	Ghana	W. Africa	Africa		Pf3k	1017	ERS022759
PF0252-C.2	Kassena	Ghana	W. Africa	Africa		Pf3k	1017	ERS022759
PF0253-C.1	Kassena	Ghana	W. Africa	Africa		Pf3k	1017	ERS164635
PF0253-C.2	Kassena	Ghana	W. Africa	Africa		Pf3k	1017	ERS164635
PF0254-C.1	Kassena	Ghana	W. Africa	Africa		Pf3k	1017	ERS022760
PF0254-C.2	Kassena	Ghana	W. Africa	Africa		Pf3k	1017	ERS022760
PF0256-C.1	Kassena	Ghana	W. Africa	Africa		Pf3k	1017	ERS022969
PF0256-C.2	Kassena	Ghana	W. Africa	Africa		Pf3k	1017	ERS022969
PF0258-C.1	Kassena	Ghana	W. Africa	Africa		Pf3k	1017	ERS022762
PF0258-C.2	Kassena	Ghana	W. Africa	Africa		Pf3k	1017	ERS022762
PF0258-C.3	Kassena	Ghana	W. Africa	Africa		Pf3k	1017	ERS022762
PF0262-C.1	Kassena	Ghana	W. Africa	Africa		Pf3k	1017	ERS022971
PF0262-C.2	Kassena	Ghana	W. Africa	Africa		Pf3k	1017	ERS022971
PF0263-C.1	Kassena	Ghana	W. Africa	Africa		Pf3k	1017	ERS022764
PF0263-C.2	Kassena	Ghana	W. Africa	Africa		Pf3k	1017	ERS022764
PF0264-C.1	Kassena	Ghana	W. Africa	Africa		Pf3k	1017	ERS017396
PF0264-C.2	Kassena	Ghana	W. Africa	Africa		Pf3k	1017	ERS017396
PF0265-C.1	Kassena	Ghana	W. Africa	Africa		Pf3k	1017	ERS164675
PF0265-C.2	Kassena	Ghana	W. Africa	Africa		Pf3k	1017	ERS164675
PF0268-C.1	Kassena	Ghana	W. Africa	Africa		Pf3k	1017	ERS164663
PF0268-C.2	Kassena	Ghana	W. Africa	Africa		Pf3k	1017	ERS164663
PF0270-C.1	Kassena	Ghana	W. Africa	Africa		Pf3k	1017	ERS022972
PF0270-C.2	Kassena	Ghana	W. Africa	Africa		Pf3k	1017	ERS022972
PF0272-C.1	Kassena	Ghana	W. Africa	Africa		Pf3k	1017	ERS017397
PF0272-C.2	Kassena	Ghana	W. Africa	Africa		Pf3k	1017	ERS017397
PF0274-C.1	Kassena	Ghana	W. Africa	Africa		Pf3k	1017	ERS017398
PF0274-C.2	Kassena	Ghana	W. Africa	Africa		Pf3k	1017	ERS017398
PF0275-C.1	Kassena	Ghana	W. Africa	Africa		Pf3k	1017	ERS164648
PF0275-C.2	Kassena	Ghana	W. Africa	Africa		Pf3k	1017	ERS164648
PF0280-C.1	Kassena	Ghana	W. Africa	Africa		Pf3k	1017	ERS017399
PF0280-C.2	Kassena	Ghana	W. Africa	Africa		Pf3k	1017	ERS017399
PF0280-C.3	Kassena	Ghana	W. Africa	Africa		Pf3k	1017	ERS017399
PF0280-C.4	Kassena	Ghana	W. Africa	Africa		Pf3k	1017	ERS017399
PF0281-C.1	Kassena	Ghana	W. Africa	Africa		Pf3k	1017	ERS022767
PF0281-C.2	Kassena	Ghana	W. Africa	Africa		Pf3k	1017	ERS022767
PF0281-C.3	Kassena	Ghana	W. Africa	Africa		Pf3k	1017	ERS022767
PF0281-C.4	Kassena	Ghana	W. Africa	Africa		Pf3k	1017	ERS022767
PF0282-C.1	Kassena	Ghana	W. Africa	Africa		Pf3k	1017	ERS022768
PF0285-C.1	Kassena	Ghana	W. Africa	Africa		Pf3k	1017	ERS022975
PF0286-C.1	Kassena	Ghana	W. Africa	Africa		Pf3k	1017	ERS022976
PF0287-C.1	Kassena	Ghana	W. Africa	Africa		Pf3k	1017	ERS022770
PF0287-C.2	Kassena	Ghana	W. Africa	Africa		Pf3k	1017	ERS022770
PF0288-C.1	Kassena	Ghana	W. Africa	Africa		Pf3k	1017	ERS022771
PF0289-C.1	Kassena	Ghana	W. Africa	Africa		Pf3k	1017	ERS022772
PF0289-C.2	Kassena	Ghana	W. Africa	Africa		Pf3k	1017	ERS022772
PF0290-C.1	Kassena	Ghana	W. Africa	Africa		Pf3k	1017	ERS022773
PF0290-C.2	Kassena	Ghana	W. Africa	Africa		Pf3k	1017	ERS022773
PF0291-C.1	Kassena	Ghana	W. Africa	Africa		Pf3k	1017	ERS032193
PF0291-C.2	Kassena	Ghana	W. Africa	Africa		Pf3k	1017	ERS032193
PF0294-C.1	Kassena	Ghana	W. Africa	Africa		Pf3k	1017	ERS164638
PF0294-C.2	Kassena	Ghana	W. Africa	Africa		Pf3k	1017	ERS164638
PF0294-C.3	Kassena	Ghana	W. Africa	Africa		Pf3k	1017	ERS164638
PF0295-C.1	Kassena	Ghana	W. Africa	Africa		Pf3k	1017	ERS164654
PF0295-C.2	Kassena	Ghana	W. Africa	Africa		Pf3k	1017	ERS164654
PF0304-C.1	Kassena	Ghana	W. Africa	Africa		Pf3k	1017	ERS022979
PF0304-C.2	Kassena	Ghana	W. Africa	Africa		Pf3k	1017	ERS022979
PF0305-C.1	Kassena	Ghana	W. Africa	Africa		Pf3k	1017	ERS022980
PF0305-C.2	Kassena	Ghana	W. Africa	Africa		Pf3k	1017	ERS022980
PF0305-C.3	Kassena	Ghana	W. Africa	Africa		Pf3k	1017	ERS022980
PF0306-C.1	Kassena	Ghana	W. Africa	Africa		Pf3k	1017	ERS157510
PF0306-C.2	Kassena	Ghana	W. Africa	Africa		Pf3k	1017	ERS157510
PF0308-C.1	Kassena	Ghana	W. Africa	Africa		Pf3k	1017	ERS022981
PF0308-C.2	Kassena	Ghana	W. Africa	Africa		Pf3k	1017	ERS022981
PF0311-C.1	Kassena	Ghana	W. Africa	Africa		Pf3k	1017	ERS022984
PF0311-C.2	Kassena	Ghana	W. Africa	Africa		Pf3k	1017	ERS022984
PF0312-C.1	Kassena	Ghana	W. Africa	Africa		Pf3k	1017	ERS032217
PF0312-C.2	Kassena	Ghana	W. Africa	Africa		Pf3k	1017	ERS032217
PF0318-C.1	Kassena	Ghana	W. Africa	Africa		Pf3k	1017	ERS022985
PF0318-C.2	Kassena	Ghana	W. Africa	Africa		Pf3k	1017	ERS022985
PF0318-C.3	Kassena	Ghana	W. Africa	Africa		Pf3k	1017	ERS022985
PF0321-C.1	Kassena	Ghana	W. Africa	Africa		Pf3k	1017	ERS017401
PF0321-C.2	Kassena	Ghana	W. Africa	Africa		Pf3k	1017	ERS017401
PF0325-C.1	Kassena	Ghana	W. Africa	Africa		Pf3k	1017	ERS022986
PF0325-C.2	Kassena	Ghana	W. Africa	Africa		Pf3k	1017	ERS022986
PF0327-C.1	Kassena	Ghana	W. Africa	Africa		Pf3k	1017	ERS017403
PF0327-C.2	Kassena	Ghana	W. Africa	Africa		Pf3k	1017	ERS017403
PF0327-C.3	Kassena	Ghana	W. Africa	Africa		Pf3k	1017	ERS017403
PF0330-C.1	Kassena	Ghana	W. Africa	Africa		Pf3k	1017	ERS022774
PF0330-C.2	Kassena	Ghana	W. Africa	Africa		Pf3k	1017	ERS022774
PF0331-C.1	Kassena	Ghana	W. Africa	Africa		Pf3k	1017	ERS032187
PF0331-C.2	Kassena	Ghana	W. Africa	Africa		Pf3k	1017	ERS032187
PF0333-C.1	Kassena	Ghana	W. Africa	Africa		Pf3k	1017	ERS032207
PF0333-C.2	Kassena	Ghana	W. Africa	Africa		Pf3k	1017	ERS032207
PF0335-CW.1	Kassena	Ghana	W. Africa	Africa		Pf3k	1017	ERS032667
PF0335-CW.2	Kassena	Ghana	W. Africa	Africa		Pf3k	1017	ERS032667
PF0335-CW.3	Kassena	Ghana	W. Africa	Africa		Pf3k	1017	ERS032667
PF0336-CW.1	Kassena	Ghana	W. Africa	Africa		Pf3k	1017	ERS032668
PF0336-CW.2	Kassena	Ghana	W. Africa	Africa		Pf3k	1017	ERS032668
PF0336-CW.3	Kassena	Ghana	W. Africa	Africa		Pf3k	1017	ERS032668
PF0338-C.1	Kassena	Ghana	W. Africa	Africa		Pf3k	1017	ERS032237
PF0338-C.2	Kassena	Ghana	W. Africa	Africa		Pf3k	1017	ERS032237
PF0338-C.3	Kassena	Ghana	W. Africa	Africa		Pf3k	1017	ERS032237
PF0338-C.4	Kassena	Ghana	W. Africa	Africa		Pf3k	1017	ERS032237
PF0341-C.1	Kassena	Ghana	W. Africa	Africa		Pf3k	1017	ERS032177
PF0342-C.1	Kassena	Ghana	W. Africa	Africa		Pf3k	1017	ERS032216
PF0342-C.2	Kassena	Ghana	W. Africa	Africa		Pf3k	1017	ERS032216
PF0343-C.1	Kassena	Ghana	W. Africa	Africa		Pf3k	1017	ERS032224
PF0343-C.2	Kassena	Ghana	W. Africa	Africa		Pf3k	1017	ERS032224
PF0345-C.1	Kassena	Ghana	W. Africa	Africa		Pf3k	1017	ERS157479
PF0345-C.2	Kassena	Ghana	W. Africa	Africa		Pf3k	1017	ERS157479
PF0346-C.1	Kassena	Ghana	W. Africa	Africa		Pf3k	1017	ERS032030
PF0346-C.2	Kassena	Ghana	W. Africa	Africa		Pf3k	1017	ERS032030
PF0349-C.1	Kassena	Ghana	W. Africa	Africa		Pf3k	1017	ERS031997
PF0349-C.2	Kassena	Ghana	W. Africa	Africa		Pf3k	1017	ERS031997
PF0350-C.1	Kassena	Ghana	W. Africa	Africa		Pf3k	1017	ERS032230
PF0350-C.2	Kassena	Ghana	W. Africa	Africa		Pf3k	1017	ERS032230
PF0350-C.3	Kassena	Ghana	W. Africa	Africa		Pf3k	1017	ERS032230
PF0351-C.1	Kassena	Ghana	W. Africa	Africa		Pf3k	1017	ERS032225
PF0351-C.2	Kassena	Ghana	W. Africa	Africa		Pf3k	1017	ERS032225
PF0352-C.1	Kassena	Ghana	W. Africa	Africa		Pf3k	1017	ERS032228
PF0353-C.1	Kassena	Ghana	W. Africa	Africa		Pf3k	1017	ERS032180
PF0353-C.2	Kassena	Ghana	W. Africa	Africa		Pf3k	1017	ERS032180
PF0354-C.1	Kassena	Ghana	W. Africa	Africa		Pf3k	1017	ERS032182
PF0354-C.2	Kassena	Ghana	W. Africa	Africa		Pf3k	1017	ERS032182
PF0355-C.1	Kassena	Ghana	W. Africa	Africa		Pf3k	1017	ERS032176
PF0355-C.2	Kassena	Ghana	W. Africa	Africa		Pf3k	1017	ERS032176
PF0356-C.1	Kassena	Ghana	W. Africa	Africa		Pf3k	1017	ERS032231
PF0356-C.2	Kassena	Ghana	W. Africa	Africa		Pf3k	1017	ERS032231
PF0357-C.1	Kassena	Ghana	W. Africa	Africa		Pf3k	1017	ERS032185
PF0357-C.2	Kassena	Ghana	W. Africa	Africa		Pf3k	1017	ERS032185
PF0358-C.1	Kassena	Ghana	W. Africa	Africa		Pf3k	1017	ERS032211
PF0358-C.2	Kassena	Ghana	W. Africa	Africa		Pf3k	1017	ERS032211
PF0359-C.1	Kassena	Ghana	W. Africa	Africa		Pf3k	1017	ERS032033
PF0359-C.2	Kassena	Ghana	W. Africa	Africa		Pf3k	1017	ERS032033
PF0360-C.1	Kassena	Ghana	W. Africa	Africa		Pf3k	1017	ERS032209
PF0360-C.2	Kassena	Ghana	W. Africa	Africa		Pf3k	1017	ERS032209
PF0361-C.1	Kassena	Ghana	W. Africa	Africa		Pf3k	1017	ERS157465
PF0361-C.2	Kassena	Ghana	W. Africa	Africa		Pf3k	1017	ERS157465
PF0361-C.3	Kassena	Ghana	W. Africa	Africa		Pf3k	1017	ERS157465
PF0361-C.4	Kassena	Ghana	W. Africa	Africa		Pf3k	1017	ERS157465
PF0362-C.1	Kassena	Ghana	W. Africa	Africa		Pf3k	1017	ERS032198
PF0362-C.2	Kassena	Ghana	W. Africa	Africa		Pf3k	1017	ERS032198
PF0363-C.1	Kassena	Ghana	W. Africa	Africa		Pf3k	1017	ERS032214
PF0363-C.2	Kassena	Ghana	W. Africa	Africa		Pf3k	1017	ERS032214
PF0364-C.1	Kassena	Ghana	W. Africa	Africa		Pf3k	1017	ERS032234
PF0364-C.2	Kassena	Ghana	W. Africa	Africa		Pf3k	1017	ERS032234
PF0365-C.1	Kassena	Ghana	W. Africa	Africa		Pf3k	1017	ERS032223
PF0365-C.2	Kassena	Ghana	W. Africa	Africa		Pf3k	1017	ERS032223
PF0367-C.1	Kassena	Ghana	W. Africa	Africa		Pf3k	1017	ERS032191
PF0367-C.2	Kassena	Ghana	W. Africa	Africa		Pf3k	1017	ERS032191
PF0367-C.3	Kassena	Ghana	W. Africa	Africa		Pf3k	1017	ERS032191
PF0368-C.1	Kassena	Ghana	W. Africa	Africa		Pf3k	1017	ERS032213
PF0368-C.2	Kassena	Ghana	W. Africa	Africa		Pf3k	1017	ERS032213
PF0370-C.1	Kassena	Ghana	W. Africa	Africa		Pf3k	1017	ERS032222
PF0373-C.1	Kassena	Ghana	W. Africa	Africa		Pf3k	1017	ERS032011
PF0373-C.2	Kassena	Ghana	W. Africa	Africa		Pf3k	1017	ERS032011
PF0374-C.1	Kassena	Ghana	W. Africa	Africa		Pf3k	1017	ERS157508
PF0374-C.2	Kassena	Ghana	W. Africa	Africa		Pf3k	1017	ERS157508
PF0375-C.1	Kassena	Ghana	W. Africa	Africa		Pf3k	1017	ERS157486
PF0375-C.2	Kassena	Ghana	W. Africa	Africa		Pf3k	1017	ERS157486
PF0375-C.3	Kassena	Ghana	W. Africa	Africa		Pf3k	1017	ERS157486
PF0375-C.4	Kassena	Ghana	W. Africa	Africa		Pf3k	1017	ERS157486
PF0376-C.1	Kassena	Ghana	W. Africa	Africa		Pf3k	1017	ERS032038
PF0376-C.2	Kassena	Ghana	W. Africa	Africa		Pf3k	1017	ERS032038
PF0376-C.3	Kassena	Ghana	W. Africa	Africa		Pf3k	1017	ERS032038
PF0377-C.1	Kassena	Ghana	W. Africa	Africa		Pf3k	1017	ERS032186
PF0377-C.2	Kassena	Ghana	W. Africa	Africa		Pf3k	1017	ERS032186
PF0378-C.1	Kassena	Ghana	W. Africa	Africa		Pf3k	1017	ERS157480
PF0378-C.2	Kassena	Ghana	W. Africa	Africa		Pf3k	1017	ERS157480
PF0380-C.1	Kassena	Ghana	W. Africa	Africa		Pf3k	1017	ERS032051
PF0380-C.2	Kassena	Ghana	W. Africa	Africa		Pf3k	1017	ERS032051
PF0380-C.3	Kassena	Ghana	W. Africa	Africa		Pf3k	1017	ERS032051
PF0380-C.4	Kassena	Ghana	W. Africa	Africa		Pf3k	1017	ERS032051
PF0381-C.1	Kassena	Ghana	W. Africa	Africa		Pf3k	1017	ERS157488
PF0381-C.2	Kassena	Ghana	W. Africa	Africa		Pf3k	1017	ERS157488
PF0381-C.3	Kassena	Ghana	W. Africa	Africa		Pf3k	1017	ERS157488
PF0383-C.1	Kassena	Ghana	W. Africa	Africa		Pf3k	1017	ERS032178
PF0383-C.2	Kassena	Ghana	W. Africa	Africa		Pf3k	1017	ERS032178
PF0385-C.1	Kassena	Ghana	W. Africa	Africa		Pf3k	1017	ERS157503
PF0385-C.2	Kassena	Ghana	W. Africa	Africa		Pf3k	1017	ERS157503
PF0385-C.3	Kassena	Ghana	W. Africa	Africa		Pf3k	1017	ERS157503
PF0386-C.1	Kassena	Ghana	W. Africa	Africa		Pf3k	1017	ERS157499
PF0386-C.2	Kassena	Ghana	W. Africa	Africa		Pf3k	1017	ERS157499
PF0388-C.1	Kassena	Ghana	W. Africa	Africa		Pf3k	1017	ERS032001
PF0388-C.2	Kassena	Ghana	W. Africa	Africa		Pf3k	1017	ERS032001
PF0388-C.3	Kassena	Ghana	W. Africa	Africa		Pf3k	1017	ERS032001
PF0388-C.4	Kassena	Ghana	W. Africa	Africa		Pf3k	1017	ERS032001
PF0389-C.1	Kassena	Ghana	W. Africa	Africa		Pf3k	1017	ERS032032
PF0389-C.2	Kassena	Ghana	W. Africa	Africa		Pf3k	1017	ERS032032
PF0389-C.3	Kassena	Ghana	W. Africa	Africa		Pf3k	1017	ERS032032
PF0390-C.1	Kassena	Ghana	W. Africa	Africa		Pf3k	1017	ERS157474
PF0390-C.2	Kassena	Ghana	W. Africa	Africa		Pf3k	1017	ERS157474
PF0390-C.3	Kassena	Ghana	W. Africa	Africa		Pf3k	1017	ERS157474
PF0392-C.1	Kassena	Ghana	W. Africa	Africa		Pf3k	1017	ERS157496
PF0392-C.2	Kassena	Ghana	W. Africa	Africa		Pf3k	1017	ERS157496
PF0395-C.1	Kassena	Ghana	W. Africa	Africa		Pf3k	1017	ERS157470
PF0395-C.2	Kassena	Ghana	W. Africa	Africa		Pf3k	1017	ERS157470
PF0396-C.1	Kassena	Ghana	W. Africa	Africa		Pf3k	1017	ERS032028
PF0396-C.2	Kassena	Ghana	W. Africa	Africa		Pf3k	1017	ERS032028
PF0396-C.3	Kassena	Ghana	W. Africa	Africa		Pf3k	1017	ERS032028
PF0398-C.1	Kassena	Ghana	W. Africa	Africa		Pf3k	1017	ERS032183
PF0398-C.2	Kassena	Ghana	W. Africa	Africa		Pf3k	1017	ERS032183
PF0399-C.1	Kassena	Ghana	W. Africa	Africa		Pf3k	1017	ERS032190
PF0399-C.2	Kassena	Ghana	W. Africa	Africa		Pf3k	1017	ERS032190
PF0404-C.1	Kassena	Ghana	W. Africa	Africa		Pf3k	1017	ERS032188
PF0404-C.2	Kassena	Ghana	W. Africa	Africa		Pf3k	1017	ERS032188
PF0408-C.1	Kassena	Ghana	W. Africa	Africa		Pf3k	1017	ERS157506
PF0408-C.2	Kassena	Ghana	W. Africa	Africa		Pf3k	1017	ERS157506
PF0412-C.1	Kassena	Ghana	W. Africa	Africa		Pf3k	1017	ERS032215
PF0412-C.2	Kassena	Ghana	W. Africa	Africa		Pf3k	1017	ERS032215
PF0413-C.1	Kassena	Ghana	W. Africa	Africa		Pf3k	1017	ERS032044
PF0414-C.1	Kassena	Ghana	W. Africa	Africa		Pf3k	1017	ERS032048
PF0414-C.2	Kassena	Ghana	W. Africa	Africa		Pf3k	1017	ERS032048
PF0415-C.1	Kassena	Ghana	W. Africa	Africa		Pf3k	1017	ERS157491
PF0415-C.2	Kassena	Ghana	W. Africa	Africa		Pf3k	1017	ERS157491
PF0418-C.1	Kassena	Ghana	W. Africa	Africa		Pf3k	1017	ERS032233
PF0418-C.2	Kassena	Ghana	W. Africa	Africa		Pf3k	1017	ERS032233
PF0418-C.3	Kassena	Ghana	W. Africa	Africa		Pf3k	1017	ERS032233
PF0421-C.1	Kassena	Ghana	W. Africa	Africa		Pf3k	1017	ERS032007
PF0421-C.2	Kassena	Ghana	W. Africa	Africa		Pf3k	1017	ERS032007
PF0423-C.1	Kassena	Ghana	W. Africa	Africa		Pf3k	1017	ERS032047
PF0424-C.1	Kassena	Ghana	W. Africa	Africa		Pf3k	1017	ERS157492
PF0428-CW.1	Kassena	Ghana	W. Africa	Africa		Pf3k	1017	ERS032671
PF0428-CW.2	Kassena	Ghana	W. Africa	Africa		Pf3k	1017	ERS032671
PF0428-CW.3	Kassena	Ghana	W. Africa	Africa		Pf3k	1017	ERS032671
PF0430-C.1	Kassena	Ghana	W. Africa	Africa		Pf3k	1017	ERS032199
PF0430-C.2	Kassena	Ghana	W. Africa	Africa		Pf3k	1017	ERS032199
PF0432-C.1	Kassena	Ghana	W. Africa	Africa		Pf3k	1017	ERS032012
PF0432-C.2	Kassena	Ghana	W. Africa	Africa		Pf3k	1017	ERS032012
PF0433-C.1	Kassena	Ghana	W. Africa	Africa		Pf3k	1017	ERS032181
PF0433-C.2	Kassena	Ghana	W. Africa	Africa		Pf3k	1017	ERS032181
PF0437-C.1	Kassena	Ghana	W. Africa	Africa		Pf3k	1017	ERS032046
PF0437-C.2	Kassena	Ghana	W. Africa	Africa		Pf3k	1017	ERS032046
PF0438-CW.1	Kassena	Ghana	W. Africa	Africa		Pf3k	1017	ERS032672
PF0438-CW.2	Kassena	Ghana	W. Africa	Africa		Pf3k	1017	ERS032672
PF0440-C.1	Kassena	Ghana	W. Africa	Africa		Pf3k	1017	ERS032195
PF0440-C.2	Kassena	Ghana	W. Africa	Africa		Pf3k	1017	ERS032195
PF0442-C.1	Kassena	Ghana	W. Africa	Africa		Pf3k	1017	ERS032219
PF0442-C.2	Kassena	Ghana	W. Africa	Africa		Pf3k	1017	ERS032219
PF0443-C.1	Kassena	Ghana	W. Africa	Africa		Pf3k	1017	ERS032221
PF0443-C.2	Kassena	Ghana	W. Africa	Africa		Pf3k	1017	ERS032221
PF0444-CW.1	Kassena	Ghana	W. Africa	Africa		Pf3k	1017	ERS032674
PF0444-CW.2	Kassena	Ghana	W. Africa	Africa		Pf3k	1017	ERS032674
PF0445-C.1	Kassena	Ghana	W. Africa	Africa		Pf3k	1017	ERS032202
PF0445-C.2	Kassena	Ghana	W. Africa	Africa		Pf3k	1017	ERS032202
PF0447-C.1	Kassena	Ghana	W. Africa	Africa		Pf3k	1017	ERS032067
PF0447-C.2	Kassena	Ghana	W. Africa	Africa		Pf3k	1017	ERS032067
PF0448-C.1	Kassena	Ghana	W. Africa	Africa		Pf3k	1017	ERS032171
PF0448-C.2	Kassena	Ghana	W. Africa	Africa		Pf3k	1017	ERS032171
PF0450-C.1	Kassena	Ghana	W. Africa	Africa		Pf3k	1017	ERS157477
PF0453-C.1	Kassena	Ghana	W. Africa	Africa	2011-02-01	Pf3k	1017	ERS053901
PF0453-C.2	Kassena	Ghana	W. Africa	Africa	2011-02-01	Pf3k	1017	ERS053901
PF0458-C.1	Kassena	Ghana	W. Africa	Africa	2011-02-01	Pf3k	1017	ERS053932
PF0458-C.2	Kassena	Ghana	W. Africa	Africa	2011-02-01	Pf3k	1017	ERS053932
PF0458-C.3	Kassena	Ghana	W. Africa	Africa	2011-02-01	Pf3k	1017	ERS053932
PF0458-C.4	Kassena	Ghana	W. Africa	Africa	2011-02-01	Pf3k	1017	ERS053932
PF0461-C.1	Kassena	Ghana	W. Africa	Africa	2011-02-03	Pf3k	1017	ERS053926
PF0461-C.2	Kassena	Ghana	W. Africa	Africa	2011-02-03	Pf3k	1017	ERS053926
PF0461-C.3	Kassena	Ghana	W. Africa	Africa	2011-02-03	Pf3k	1017	ERS053926
PF0463-C.1	Kassena	Ghana	W. Africa	Africa	2011-02-03	Pf3k	1017	ERS053918
PF0463-C.2	Kassena	Ghana	W. Africa	Africa	2011-02-03	Pf3k	1017	ERS053918
PF0464-C.1	Kassena	Ghana	W. Africa	Africa	2011-02-04	Pf3k	1017	ERS053924
PF0464-C.2	Kassena	Ghana	W. Africa	Africa	2011-02-04	Pf3k	1017	ERS053924
PF0464-C.3	Kassena	Ghana	W. Africa	Africa	2011-02-04	Pf3k	1017	ERS053924
PF0465-C.1	Kassena	Ghana	W. Africa	Africa	2011-02-04	Pf3k	1017	ERS053874
PF0465-C.2	Kassena	Ghana	W. Africa	Africa	2011-02-04	Pf3k	1017	ERS053874
PF0465-C.3	Kassena	Ghana	W. Africa	Africa	2011-02-04	Pf3k	1017	ERS053874
PF0466-C.1	Kassena	Ghana	W. Africa	Africa	2011-02-04	Pf3k	1017	ERS053867
PF0467-C.1	Kassena	Ghana	W. Africa	Africa	2011-02-04	Pf3k	1017	ERS053898
PF0467-C.2	Kassena	Ghana	W. Africa	Africa	2011-02-04	Pf3k	1017	ERS053898
PF0469-C.1	Kassena	Ghana	W. Africa	Africa	2011-02-07	Pf3k	1017	ERS053883
PF0469-C.2	Kassena	Ghana	W. Africa	Africa	2011-02-07	Pf3k	1017	ERS053883
PF0471-C.1	Kassena	Ghana	W. Africa	Africa	2011-02-07	Pf3k	1017	ERS053896
PF0471-C.2	Kassena	Ghana	W. Africa	Africa	2011-02-07	Pf3k	1017	ERS053896
PF0471-C.3	Kassena	Ghana	W. Africa	Africa	2011-02-07	Pf3k	1017	ERS053896
PF0476-C.1	Kassena	Ghana	W. Africa	Africa	2011-02-10	Pf3k	1017	ERS053913
PF0476-C.2	Kassena	Ghana	W. Africa	Africa	2011-02-10	Pf3k	1017	ERS053913
PF0476-C.3	Kassena	Ghana	W. Africa	Africa	2011-02-10	Pf3k	1017	ERS053913
PF0476-C.4	Kassena	Ghana	W. Africa	Africa	2011-02-10	Pf3k	1017	ERS053913
PF0477-C.1	Kassena	Ghana	W. Africa	Africa	2011-02-11	Pf3k	1017	ERS053914
PF0477-C.2	Kassena	Ghana	W. Africa	Africa	2011-02-11	Pf3k	1017	ERS053914
PF0478-C.1	Kassena	Ghana	W. Africa	Africa	2011-02-11	Pf3k	1017	ERS053881
PF0478-C.2	Kassena	Ghana	W. Africa	Africa	2011-02-11	Pf3k	1017	ERS053881
PF0478-C.3	Kassena	Ghana	W. Africa	Africa	2011-02-11	Pf3k	1017	ERS053881
PF0478-C.4	Kassena	Ghana	W. Africa	Africa	2011-02-11	Pf3k	1017	ERS053881
PF0479-C.1	Kassena	Ghana	W. Africa	Africa	2011-02-11	Pf3k	1017	ERS053915
PF0479-C.2	Kassena	Ghana	W. Africa	Africa	2011-02-11	Pf3k	1017	ERS053915
PF0480-C.1	Kassena	Ghana	W. Africa	Africa	2011-02-11	Pf3k	1017	ERS053930
PF0480-C.2	Kassena	Ghana	W. Africa	Africa	2011-02-11	Pf3k	1017	ERS053930
PF0484-C.1	Kassena	Ghana	W. Africa	Africa	2011-02-14	Pf3k	1017	ERS053933
PF0484-C.2	Kassena	Ghana	W. Africa	Africa	2011-02-14	Pf3k	1017	ERS053933
PF0484-C.3	Kassena	Ghana	W. Africa	Africa	2011-02-14	Pf3k	1017	ERS053933
PF0485-C.1	Kassena	Ghana	W. Africa	Africa	2011-02-14	Pf3k	1017	ERS053934
PF0485-C.2	Kassena	Ghana	W. Africa	Africa	2011-02-14	Pf3k	1017	ERS053934
PF0486-C.1	Kassena	Ghana	W. Africa	Africa	2011-01-31	Pf3k	1017	ERS053893
PF0487-C.1	Kassena	Ghana	W. Africa	Africa	2011-02-14	Pf3k	1017	ERS053884
PF0487-C.2	Kassena	Ghana	W. Africa	Africa	2011-02-14	Pf3k	1017	ERS053884
PF0487-C.3	Kassena	Ghana	W. Africa	Africa	2011-02-14	Pf3k	1017	ERS053884
PF0488-C.1	Kassena	Ghana	W. Africa	Africa	2011-02-14	Pf3k	1017	ERS053928
PF0488-C.2	Kassena	Ghana	W. Africa	Africa	2011-02-14	Pf3k	1017	ERS053928
PF0489-C.1	Kassena	Ghana	W. Africa	Africa	2011-02-14	Pf3k	1017	ERS053885
PF0494-C.1	Kassena	Ghana	W. Africa	Africa	2011-02-16	Pf3k	1017	ERS053905
PF0494-C.2	Kassena	Ghana	W. Africa	Africa	2011-02-16	Pf3k	1017	ERS053905
PF0499-C.1	Kassena	Ghana	W. Africa	Africa	2011-02-17	Pf3k	1017	ERS053927
PF0499-C.2	Kassena	Ghana	W. Africa	Africa	2011-02-17	Pf3k	1017	ERS053927
PF0499-C.3	Kassena	Ghana	W. Africa	Africa	2011-02-17	Pf3k	1017	ERS053927
PF0502-C.1	Kassena	Ghana	W. Africa	Africa	2011-02-18	Pf3k	1017	ERS053872
PF0502-C.2	Kassena	Ghana	W. Africa	Africa	2011-02-18	Pf3k	1017	ERS053872
PF0504-C.1	Kassena	Ghana	W. Africa	Africa	2011-02-18	Pf3k	1017	ERS053923
PF0504-C.2	Kassena	Ghana	W. Africa	Africa	2011-02-18	Pf3k	1017	ERS053923
PF0507-C.1	Kassena	Ghana	W. Africa	Africa	2011-02-21	Pf3k	1017	ERS053906
PF0510-C.1	Kassena	Ghana	W. Africa	Africa	2011-02-22	Pf3k	1017	ERS053873
PF0510-C.2	Kassena	Ghana	W. Africa	Africa	2011-02-22	Pf3k	1017	ERS053873
PF0510-C.3	Kassena	Ghana	W. Africa	Africa	2011-02-22	Pf3k	1017	ERS053873
PF0511-C.1	Kassena	Ghana	W. Africa	Africa	2011-02-22	Pf3k	1017	ERS053910
PF0511-C.2	Kassena	Ghana	W. Africa	Africa	2011-02-22	Pf3k	1017	ERS053910
PF0514-C.1	Kassena	Ghana	W. Africa	Africa	2011-03-03	Pf3k	1017	ERS053929
PF0514-C.2	Kassena	Ghana	W. Africa	Africa	2011-03-03	Pf3k	1017	ERS053929
PF0518-C.1	Kassena	Ghana	W. Africa	Africa	2011-03-04	Pf3k	1017	ERS053879
PF0518-C.2	Kassena	Ghana	W. Africa	Africa	2011-03-04	Pf3k	1017	ERS053879
PF0522-C.1	Kassena	Ghana	W. Africa	Africa	2011-03-09	Pf3k	1017	ERS053917
PF0522-C.2	Kassena	Ghana	W. Africa	Africa	2011-03-09	Pf3k	1017	ERS053917
PF0524-C.1	Kassena	Ghana	W. Africa	Africa	2011-03-10	Pf3k	1017	ERS053931
PF0524-C.2	Kassena	Ghana	W. Africa	Africa	2011-03-10	Pf3k	1017	ERS053931
PF0529-C.1	Kassena	Ghana	W. Africa	Africa	2011-03-11	Pf3k	1017	ERS053882
PF0529-C.2	Kassena	Ghana	W. Africa	Africa	2011-03-11	Pf3k	1017	ERS053882
PF0529-C.3	Kassena	Ghana	W. Africa	Africa	2011-03-11	Pf3k	1017	ERS053882
PF0529-C.4	Kassena	Ghana	W. Africa	Africa	2011-03-11	Pf3k	1017	ERS053882
PF0539-C.1	Kassena	Ghana	W. Africa	Africa	2011-03-18	Pf3k	1017	ERS053892
PF0539-C.2	Kassena	Ghana	W. Africa	Africa	2011-03-18	Pf3k	1017	ERS053892
PF0542-C.1	Kassena	Ghana	W. Africa	Africa	2011-04-07	Pf3k	1017	ERS055902
PF0542-C.2	Kassena	Ghana	W. Africa	Africa	2011-04-07	Pf3k	1017	ERS055902
PF0550-C.1	Kintampo	Ghana	W. Africa	Africa	2012-09-01	Pf3k	1083	ERS193635
PF0550-C.2	Kintampo	Ghana	W. Africa	Africa	2012-09-01	Pf3k	1083	ERS193635
PF0557-C.1	Kintampo	Ghana	W. Africa	Africa	2012-09-01	Pf3k	1083	ERS193650
PF0557-C.2	Kintampo	Ghana	W. Africa	Africa	2012-09-01	Pf3k	1083	ERS193650
PF0559-C.1	Kintampo	Ghana	W. Africa	Africa	2012-09-01	Pf3k	1083	ERS193655
PF0562-C.1	Kintampo	Ghana	W. Africa	Africa	2012-09-01	Pf3k	1083	ERS193665
PF0562-C.2	Kintampo	Ghana	W. Africa	Africa	2012-09-01	Pf3k	1083	ERS193665
PF0579-C.1	Kintampo	Ghana	W. Africa	Africa	2012-09-01	Pf3k	1083	ERS193675
PF0579-C.2	Kintampo	Ghana	W. Africa	Africa	2012-09-01	Pf3k	1083	ERS193675
PF0579-C.3	Kintampo	Ghana	W. Africa	Africa	2012-09-01	Pf3k	1083	ERS193675
PF0579-C.4	Kintampo	Ghana	W. Africa	Africa	2012-09-01	Pf3k	1083	ERS193675
PF0583-C.1	Kintampo	Ghana	W. Africa	Africa	2012-09-01	Pf3k	1083	ERS188114
PF0583-C.2	Kintampo	Ghana	W. Africa	Africa	2012-09-01	Pf3k	1083	ERS188114
PF0587-C.1	Kintampo	Ghana	W. Africa	Africa	2012-09-01	Pf3k	1083	ERS224913
PF0587-C.2	Kintampo	Ghana	W. Africa	Africa	2012-09-01	Pf3k	1083	ERS224913
PF0587-C.3	Kintampo	Ghana	W. Africa	Africa	2012-09-01	Pf3k	1083	ERS224913
PF0597-C.1	Kintampo	Ghana	W. Africa	Africa		Pf3k	1083	ERS246738
PF0597-C.2	Kintampo	Ghana	W. Africa	Africa		Pf3k	1083	ERS246738
PF0603-C.1	Kintampo	Ghana	W. Africa	Africa		Pf3k	1083	ERS246744
PF0603-C.2	Kintampo	Ghana	W. Africa	Africa		Pf3k	1083	ERS246744
PF0604-C.1	Kintampo	Ghana	W. Africa	Africa		Pf3k	1083	ERS246745
PF0606-C.1	Kintampo	Ghana	W. Africa	Africa		Pf3k	1083	ERS246747
PF0606-C.2	Kintampo	Ghana	W. Africa	Africa		Pf3k	1083	ERS246747
PF0609-C.1	Kintampo	Ghana	W. Africa	Africa		Pf3k	1083	ERS246750
PF0609-C.2	Kintampo	Ghana	W. Africa	Africa		Pf3k	1083	ERS246750
PF0610-C.1	Kintampo	Ghana	W. Africa	Africa		Pf3k	1083	ERS246751
PF0610-C.2	Kintampo	Ghana	W. Africa	Africa		Pf3k	1083	ERS246751
PF0613-C.1	Kintampo	Ghana	W. Africa	Africa		Pf3k	1083	ERS246754
PF0613-C.2	Kintampo	Ghana	W. Africa	Africa		Pf3k	1083	ERS246754
PF0613-C.3	Kintampo	Ghana	W. Africa	Africa		Pf3k	1083	ERS246754
PF0613-C.4	Kintampo	Ghana	W. Africa	Africa		Pf3k	1083	ERS246754
PF0614-C.1	Kintampo	Ghana	W. Africa	Africa		Pf3k	1083	ERS246755
PF0614-C.2	Kintampo	Ghana	W. Africa	Africa		Pf3k	1083	ERS246755
PF0616-C.1	Kintampo	Ghana	W. Africa	Africa		Pf3k	1083	ERS246757
PF0616-C.2	Kintampo	Ghana	W. Africa	Africa		Pf3k	1083	ERS246757
PF0616-C.3	Kintampo	Ghana	W. Africa	Africa		Pf3k	1083	ERS246757
PF0617-C.1	Kintampo	Ghana	W. Africa	Africa		Pf3k	1083	ERS246758
PF0617-C.2	Kintampo	Ghana	W. Africa	Africa		Pf3k	1083	ERS246758
PF0619-C.1	Kintampo	Ghana	W. Africa	Africa		Pf3k	1083	ERS246760
PF0619-C.2	Kintampo	Ghana	W. Africa	Africa		Pf3k	1083	ERS246760
PF0619-C.3	Kintampo	Ghana	W. Africa	Africa		Pf3k	1083	ERS246760
PF0620-C.1	Kintampo	Ghana	W. Africa	Africa		Pf3k	1083	ERS246761
PF0620-C.2	Kintampo	Ghana	W. Africa	Africa		Pf3k	1083	ERS246761
PF0620-C.3	Kintampo	Ghana	W. Africa	Africa		Pf3k	1083	ERS246761
PF0621-C.1	Kintampo	Ghana	W. Africa	Africa		Pf3k	1083	ERS246762
PF0621-C.2	Kintampo	Ghana	W. Africa	Africa		Pf3k	1083	ERS246762
PF0621-C.3	Kintampo	Ghana	W. Africa	Africa		Pf3k	1083	ERS246762
PF0624-C.1	Kintampo	Ghana	W. Africa	Africa		Pf3k	1083	ERS246765
PF0624-C.2	Kintampo	Ghana	W. Africa	Africa		Pf3k	1083	ERS246765
PF0626-C.1	Kintampo	Ghana	W. Africa	Africa		Pf3k	1083	ERS246767
PF0626-C.2	Kintampo	Ghana	W. Africa	Africa		Pf3k	1083	ERS246767
PF0627-C.1	Kintampo	Ghana	W. Africa	Africa		Pf3k	1083	ERS246768
PF0627-C.2	Kintampo	Ghana	W. Africa	Africa		Pf3k	1083	ERS246768
PF0627-C.3	Kintampo	Ghana	W. Africa	Africa		Pf3k	1083	ERS246768
PF0627-C.4	Kintampo	Ghana	W. Africa	Africa		Pf3k	1083	ERS246768
PF0628-C.1	Kintampo	Ghana	W. Africa	Africa		Pf3k	1083	ERS246769
PF0628-C.2	Kintampo	Ghana	W. Africa	Africa		Pf3k	1083	ERS246769
PF0629-C.1	Kintampo	Ghana	W. Africa	Africa		Pf3k	1083	ERS246770
PF0629-C.2	Kintampo	Ghana	W. Africa	Africa		Pf3k	1083	ERS246770
PF0630-C.1	Kintampo	Ghana	W. Africa	Africa		Pf3k	1083	ERS246771
PF0630-C.2	Kintampo	Ghana	W. Africa	Africa		Pf3k	1083	ERS246771
PF0634-C.1	Kintampo	Ghana	W. Africa	Africa		Pf3k	1083	ERS246775
PF0634-C.2	Kintampo	Ghana	W. Africa	Africa		Pf3k	1083	ERS246775
PF0641-C.1	Kintampo	Ghana	W. Africa	Africa		Pf3k	1083	ERS246782
PF0641-C.2	Kintampo	Ghana	W. Africa	Africa		Pf3k	1083	ERS246782
PF0643-C.1	Kintampo	Ghana	W. Africa	Africa		Pf3k	1083	ERS246784
PF0643-C.2	Kintampo	Ghana	W. Africa	Africa		Pf3k	1083	ERS246784
PF0643-C.3	Kintampo	Ghana	W. Africa	Africa		Pf3k	1083	ERS246784
PF0643-C.4	Kintampo	Ghana	W. Africa	Africa		Pf3k	1083	ERS246784
PF0647-C.1	Kintampo	Ghana	W. Africa	Africa		Pf3k	1083	ERS246788
[truncated: 2,974 more rows]

## Sheet: #Samples_Country
Country	#Samples
El Savador	1
Honduras	1
Colombia	16
Peru	14
Brazil	31
French guiana	58
Senegal	180
The Gambia	170
Guinea	300
Liberia	1
Mali	274
Burkina faso	56
Ghana	1112
Nigeria	7
DR of the Congo	183
Sudan	2
Uganda	20
Kenya	56
Tanzania	68
Malawi	676
Mozambique	1
Madagascar	18
S. Africa	1
Bangladesh	80
Myanmar	81
Thailand	238
Laos	130
Cambodia	1012
Vietnam	134
Papua new guinea	49
Others	2
Total	4972

## Sheet: #Samples_Region
Region	#Samples
N. S America	2
W. S. America	30
E. S. America	89
W. Africa	2100
Central Africa	183
E. Africa	841
S. Africa	1
E. S. Asia	80
W. SEA	1595
N. Oceania	49
Other	2
Total	4972

## Sheet: #Samples_Continents
Continent	#Samples
S.America	121
Africa	3125
S. Asia	80
SEA	1595
Oceania	49
Other	2
Total	4972
